# Supplementary material for: Crystal structure of tri­aqua­(4-cyano­benzoato-κ2 O,O′)(nicotinamide-κN 1)zinc 4-cyano­benzoate
Source: Acta Crystallogr E Crystallogr Commun. 2015 May 23;71(Pt 6):684–6. doi: 10.1107/S2056989015009743 (PMC4459300; doi:10.1107/S2056989015009743)
Supplement: Supplementary file 1 [file e-71-00684-sup1.cif]

##############################################################################
#                                                                            #
# This CIF contains the data in a paper accepted for publication in          #
# Acta Crystallographica Section E. It conforms to the requirements of       #
# Notes for Authors for Acta Crystallographica Section E, and has been       #
# peer reviewed under the auspices of the IUCr Commission on Journals.       #
#                                                                            #
# Full details of the Crystallographic Information File format               #
# are given in the paper "The Crystallographic Information File (CIF):       #
# a New Standard Archive File for Crystallography" by S. R. Hall, F. H.      #
# Allen and I. D. Brown [Acta Cryst. (1991), A47, 655-685].                  #
#                                                                            #
# The current version of the core CIF dictionary is obtainable from          #
# ftp://ftp.iucr.org/pub/cif_core.dic.                                       #
#                                                                            #
# Software is freely available for graphical display of the structure(s)     #
# in this CIF. For information consult the CIF software page                 #
# http://www.iucr.org/resources/cif/software.                                #
#                                                                            #
# This file may be used for bona fide research purposes within the           #
# scientific community so long as proper attribution is given to the journal # 
# article from which it was obtained.                                        #
#                                                                            #
##############################################################################
data_I
_database_code_depnum_ccdc_archive 'CCDC 1401948'
_audit_creation_method     SHELXL-97
_chemical_name_systematic
;\
Triaqua(4-cyanobenzoato-\k^2^<i>O</i>,<i>O</i>')(nicotinamide-\
\k<i>N</i>^1^)zinc 4-cyanobenzoate
;
_chemical_name_common     ?
_chemical_formula_moiety     'C14 H16 N3 O6 Zn +, C8 H4 N O2 -'
_chemical_formula_sum     'C22 H20 N4 O8 Zn'
_chemical_formula_iupac
                           '[Zn (C8 H4 N O2) (C6 H6 N2 O) (H2 O)3] (C8 H4 N O2)'
_chemical_formula_weight     533.81
_chemical_melting_point     ?
_symmetry_cell_setting     triclinic
_symmetry_space_group_name_H-M     'P -1'
_symmetry_space_group_name_Hall     '-P 1'
loop_
    _symmetry_equiv_pos_as_xyz
    'x, y, z'
    '-x, -y, -z'
_cell_length_a     6.0858(2)
_cell_length_b     8.7031(3)
_cell_length_c     22.2357(6)
_cell_angle_alpha     81.882(2)
_cell_angle_beta     87.806(3)
_cell_angle_gamma     88.007(3)
_cell_volume     1164.55(6)
_cell_formula_units_Z     2
_cell_measurement_reflns_used     9885
_cell_measurement_theta_min     2.36
_cell_measurement_theta_max     28.39
_cell_measurement_temperature     296(2)
_exptl_crystal_description     prism
_exptl_crystal_colour     'translucent light colourless'
_exptl_crystal_size_max     0.45
_exptl_crystal_size_mid     0.36
_exptl_crystal_size_min     0.25
_exptl_crystal_density_diffrn     1.522
_exptl_crystal_density_meas     ?
_exptl_crystal_density_method     'not measured'
_exptl_crystal_F_000     548
_exptl_absorpt_coefficient_mu     1.110
_exptl_absorpt_correction_type     multi-scan
_exptl_absorpt_process_details
;
(<i>SADABS</i>; Bruker, 2012)
;
_exptl_absorpt_correction_T_min     0.625
_exptl_absorpt_correction_T_max     0.758
_exptl_special_details
;
;
_diffrn_ambient_temperature     296(2)
_diffrn_radiation_type     MoK\a
_diffrn_radiation_wavelength     0.71073
_diffrn_radiation_source     'fine-focus sealed tube'
_diffrn_radiation_monochromator     graphite
_diffrn_measurement_device_type     'Bruker SMART BREEZE CCD'
_diffrn_measurement_method     '\f and \w scans'
_diffrn_detector_area_resol_mean     ?
_diffrn_reflns_number     27167
_diffrn_reflns_av_R_equivalents     0.0335
_diffrn_reflns_av_sigmaI/netI     0.0227
_diffrn_reflns_theta_min     1.85
_diffrn_reflns_theta_max     28.42
_diffrn_reflns_theta_full     28.42
_diffrn_measured_fraction_theta_max     0.997
_diffrn_measured_fraction_theta_full     0.997
_diffrn_reflns_limit_h_min     -7
_diffrn_reflns_limit_h_max     8
_diffrn_reflns_limit_k_min     -11
_diffrn_reflns_limit_k_max     11
_diffrn_reflns_limit_l_min     -29
_diffrn_reflns_limit_l_max     29
_diffrn_standards_number     0
_diffrn_standards_interval_count     .
_diffrn_standards_interval_time     .
_diffrn_standards_decay_%     ?
_refine_special_details
;
 Refinement of F^2^ against ALL reflections.  The weighted R-factor wR and
 goodness of fit S are based on F^2^, conventional R-factors R are based
 on F, with F set to zero for negative F^2^. The threshold expression of
 F^2^ > 2sigma(F^2^) is used only for calculating R-factors(gt) etc. and is
 not relevant to the choice of reflections for refinement.  R-factors based
 on F^2^ are statistically about twice as large as those based on F, and R-
 factors based on ALL data will be even larger.
;
_reflns_number_total     5839
_reflns_number_gt     5450
_reflns_threshold_expression     I>2\s(I)
_refine_ls_structure_factor_coef     Fsqd
_refine_ls_matrix_type     full
_refine_ls_R_factor_all     0.0330
_refine_ls_R_factor_gt     0.0304
_refine_ls_wR_factor_gt     0.0787
_refine_ls_wR_factor_ref     0.0800
_refine_ls_goodness_of_fit_ref     1.047
_refine_ls_restrained_S_all     1.047
_refine_ls_number_reflns     5839
_refine_ls_number_parameters     348
_refine_ls_number_restraints     0
_refine_ls_hydrogen_treatment     mixed
_refine_ls_weighting_scheme     calc
_refine_ls_weighting_details
         'calc w=1/[\s^2^(Fo^2^)+(0.0394P)^2^+0.4376P] where P=(Fo^2^+2Fc^2^)/3'
_atom_sites_solution_hydrogens     geom
_atom_sites_solution_primary     direct
_atom_sites_solution_secondary     difmap
_refine_ls_shift/su_max     0.001
_refine_ls_shift/su_mean     0.000
_refine_diff_density_max     0.352
_refine_diff_density_min     -0.328
_refine_ls_extinction_method     none
_refine_ls_extinction_coef     ?
loop_
    _atom_type_symbol
    _atom_type_description
    _atom_type_scat_dispersion_real
    _atom_type_scat_dispersion_imag
    _atom_type_scat_source
    'C' 'C' 0.0033 0.0016
                         'International Tables Vol C Tables 4.2.6.8 and 6.1.1.4'
    'H' 'H' 0.0000 0.0000
                         'International Tables Vol C Tables 4.2.6.8 and 6.1.1.4'
    'N' 'N' 0.0061 0.0033
                         'International Tables Vol C Tables 4.2.6.8 and 6.1.1.4'
    'O' 'O' 0.0106 0.0060
                         'International Tables Vol C Tables 4.2.6.8 and 6.1.1.4'
    'Zn' 'Zn' 0.2839 1.4301
                         'International Tables Vol C Tables 4.2.6.8 and 6.1.1.4'
_computing_data_collection
;
<i>APEX2</i> (Bruker, 2012)
;
_computing_cell_refinement
;
<i>SAINT</i> (Bruker, 2012)
;
_computing_data_reduction
;
<i>SAINT</i> (Bruker, 2012)
;
_computing_structure_solution
;
<i>SHELXS97</i> (Sheldrick, 2008)
;
_computing_structure_refinement
;
<i>SHELXL97</i> (Sheldrick, 2008)
;
_computing_molecular_graphics
;
<i>ORTEP-3 for Windows</i> (Farrugia, 2012)
;
_computing_publication_material
;
WinGX (Farrugia, 2012) and PLATON (Spek, 2009)
;
loop_
    _atom_site_type_symbol
    _atom_site_label
    _atom_site_fract_x
    _atom_site_fract_y
    _atom_site_fract_z
    _atom_site_U_iso_or_equiv
    _atom_site_adp_type
    _atom_site_calc_flag
    _atom_site_refinement_flags
    _atom_site_occupancy
    _atom_site_symmetry_multiplicity
    _atom_site_disorder_assembly
    _atom_site_disorder_group
    Zn Zn1 0.90164(3) 0.228852(18) 0.220630(8) 0.02931(6) Uani d . 1 1 . .
    O O1 0.58663(19) 0.18054(14) 0.17586(6) 0.0398(3) Uani d . 1 1 . .
    O O2 0.89148(19) 0.04418(14) 0.16835(6) 0.0386(3) Uani d . 1 1 . .
    O O3 0.1991(2) 0.64093(14) 0.17635(6) 0.0425(3) Uani d . 1 1 . .
    O O4 0.8145(2) 0.08998(17) 0.30208(6) 0.0456(3) Uani d . 1 1 . .
    H H41 0.698(4) 0.078(3) 0.3136(11) 0.051(7) Uiso d . 1 1 . .
    H H42 0.887(4) 0.079(3) 0.3298(12) 0.060(7) Uiso d . 1 1 . .
    O O5 1.21393(19) 0.21434(14) 0.24815(6) 0.0346(2) Uani d . 1 1 . .
    H H51 1.258(4) 0.162(3) 0.2779(11) 0.057(7) Uiso d . 1 1 . .
    H H52 1.298(4) 0.209(2) 0.2238(9) 0.035(5) Uiso d . 1 1 . .
    O O6 1.0470(3) 0.36922(16) 0.14029(6) 0.0442(3) Uani d . 1 1 . .
    H H61 1.087(4) 0.447(3) 0.1457(11) 0.052(7) Uiso d . 1 1 . .
    H H62 0.983(4) 0.379(3) 0.1113(12) 0.060(8) Uiso d . 1 1 . .
    O O7 1.38028(19) 0.02307(15) 0.33815(5) 0.0413(3) Uani d . 1 1 . .
    O O8 1.0769(2) 0.0341(2) 0.39584(6) 0.0620(4) Uani d . 1 1 . .
    N N1 0.1949(5) -0.3612(3) -0.03004(10) 0.0940(9) Uani d . 1 1 . .
    N N2 0.7668(2) 0.42834(14) 0.24805(6) 0.0315(3) Uani d . 1 1 . .
    N N3 0.2052(3) 0.83017(18) 0.23482(8) 0.0454(4) Uani d . 1 1 . .
    H H31 0.101(4) 0.872(3) 0.2162(11) 0.058(7) Uiso d . 1 1 . .
    H H32 0.269(4) 0.879(3) 0.2633(11) 0.057(6) Uiso d . 1 1 . .
    N N4 1.7600(4) -0.5182(3) 0.61042(11) 0.0876(8) Uani d . 1 1 . .
    C C1 0.6926(2) 0.07134(17) 0.15590(7) 0.0292(3) Uani d . 1 1 . .
    C C2 0.5848(2) -0.02630(17) 0.11607(6) 0.0294(3) Uani d . 1 1 . .
    C C3 0.3787(3) 0.0185(2) 0.09399(8) 0.0381(3) Uani d . 1 1 . .
    H H3 0.3076 0.1079 0.1044 0.046 Uiso calc R 1 1 . .
    C C4 0.2796(3) -0.0701(2) 0.05652(8) 0.0469(4) Uani d . 1 1 . .
    H H4 0.1420 -0.0405 0.0413 0.056 Uiso calc R 1 1 . .
    C C5 0.3867(3) -0.2038(2) 0.04169(8) 0.0470(4) Uani d . 1 1 . .
    C C6 0.5917(4) -0.2502(2) 0.06388(9) 0.0473(4) Uani d . 1 1 . .
    H H6 0.6618 -0.3402 0.0538 0.057 Uiso calc R 1 1 . .
    C C7 0.6911(3) -0.16065(19) 0.10140(8) 0.0371(3) Uani d . 1 1 . .
    H H7 0.8286 -0.1905 0.1167 0.045 Uiso calc R 1 1 . .
    C C8 0.2809(5) -0.2932(3) 0.00172(10) 0.0665(7) Uani d . 1 1 . .
    C C9 0.8671(3) 0.4895(2) 0.29107(8) 0.0417(4) Uani d . 1 1 . .
    H H9 0.9926 0.4393 0.3078 0.050 Uiso calc R 1 1 . .
    C C10 0.7913(3) 0.6238(3) 0.31145(10) 0.0558(5) Uani d . 1 1 . .
    H H10 0.8666 0.6654 0.3407 0.067 Uiso calc R 1 1 . .
    C C11 0.6017(3) 0.6963(2) 0.28798(9) 0.0491(5) Uani d . 1 1 . .
    H H11 0.5467 0.7867 0.3017 0.059 Uiso calc R 1 1 . .
    C C12 0.4942(2) 0.63340(16) 0.24389(7) 0.0299(3) Uani d . 1 1 . .
    C C13 0.5853(3) 0.50013(16) 0.22481(7) 0.0303(3) Uani d . 1 1 . .
    H H13 0.5169 0.4585 0.1943 0.036 Uiso calc R 1 1 . .
    C C14 0.2868(3) 0.70160(16) 0.21562(7) 0.0317(3) Uani d . 1 1 . .
    C C15 1.2702(3) -0.0089(2) 0.38754(7) 0.0346(3) Uani d . 1 1 . .
    C C16 1.3816(3) -0.11192(18) 0.43897(7) 0.0318(3) Uani d . 1 1 . .
    C C17 1.2673(3) -0.1557(2) 0.49338(8) 0.0423(4) Uani d . 1 1 . .
    H H17 1.1254 -0.1161 0.4993 0.051 Uiso calc R 1 1 . .
    C C18 1.3630(3) -0.2582(2) 0.53905(8) 0.0503(5) Uani d . 1 1 . .
    H H18 1.2857 -0.2876 0.5755 0.060 Uiso calc R 1 1 . .
    C C19 1.5746(3) -0.3167(2) 0.53011(8) 0.0446(4) Uani d . 1 1 . .
    C C20 1.6928(3) -0.2701(2) 0.47640(9) 0.0445(4) Uani d . 1 1 . .
    H H20 1.8358 -0.3079 0.4708 0.053 Uiso calc R 1 1 . .
    C C21 1.5961(3) -0.1669(2) 0.43142(8) 0.0379(3) Uani d . 1 1 . .
    H H21 1.6757 -0.1340 0.3957 0.046 Uiso calc R 1 1 . .
    C C22 1.6768(4) -0.4285(3) 0.57586(10) 0.0600(6) Uani d . 1 1 . .
loop_
    _atom_site_aniso_label
    _atom_site_aniso_U_11
    _atom_site_aniso_U_22
    _atom_site_aniso_U_33
    _atom_site_aniso_U_12
    _atom_site_aniso_U_13
    _atom_site_aniso_U_23
    Zn1 0.02640(10) 0.02670(9) 0.03590(11) 0.00369(6) -0.00771(7) -0.00734(7)
    O1 0.0353(6) 0.0404(6) 0.0465(7) 0.0023(5) -0.0002(5) -0.0171(5)
    O2 0.0304(6) 0.0382(6) 0.0498(7) 0.0022(5) -0.0125(5) -0.0126(5)
    O3 0.0435(7) 0.0344(6) 0.0514(7) 0.0022(5) -0.0162(6) -0.0087(5)
    O4 0.0294(7) 0.0607(8) 0.0418(7) -0.0051(6) -0.0061(6) 0.0118(6)
    O5 0.0247(5) 0.0420(6) 0.0354(6) 0.0037(5) -0.0037(5) 0.0001(5)
    O6 0.0579(8) 0.0391(7) 0.0365(7) -0.0094(6) -0.0098(6) -0.0044(5)
    O7 0.0318(6) 0.0549(7) 0.0333(6) 0.0080(5) -0.0017(5) 0.0055(5)
    O8 0.0332(7) 0.1071(13) 0.0398(7) 0.0214(7) -0.0021(5) 0.0051(7)
    N1 0.135(2) 0.0930(17) 0.0616(13) -0.0520(16) -0.0348(14) -0.0149(12)
    N2 0.0299(6) 0.0296(6) 0.0357(7) 0.0044(5) -0.0043(5) -0.0070(5)
    N3 0.0446(9) 0.0346(7) 0.0583(10) 0.0146(6) -0.0166(8) -0.0113(7)
    N4 0.0892(16) 0.0843(15) 0.0815(15) -0.0089(13) -0.0451(13) 0.0280(12)
    C1 0.0297(7) 0.0299(7) 0.0277(7) -0.0022(5) -0.0016(5) -0.0031(5)
    C2 0.0284(7) 0.0334(7) 0.0267(7) -0.0051(6) -0.0011(5) -0.0043(5)
    C3 0.0307(8) 0.0458(9) 0.0380(8) -0.0017(7) -0.0046(6) -0.0049(7)
    C4 0.0367(9) 0.0646(12) 0.0392(9) -0.0136(8) -0.0115(7) -0.0005(8)
    C5 0.0598(12) 0.0532(10) 0.0296(8) -0.0268(9) -0.0066(8) -0.0038(7)
    C6 0.0640(12) 0.0378(9) 0.0433(9) -0.0094(8) -0.0034(8) -0.0138(7)
    C7 0.0378(9) 0.0358(8) 0.0389(8) -0.0015(6) -0.0039(7) -0.0086(6)
    C8 0.0899(17) 0.0679(14) 0.0446(11) -0.0359(13) -0.0173(11) -0.0057(10)
    C9 0.0352(9) 0.0491(9) 0.0435(9) 0.0117(7) -0.0118(7) -0.0156(7)
    C10 0.0502(11) 0.0651(12) 0.0609(12) 0.0198(9) -0.0255(9) -0.0379(10)
    C11 0.0477(10) 0.0479(10) 0.0580(11) 0.0169(8) -0.0167(9) -0.0292(9)
    C12 0.0306(7) 0.0262(6) 0.0324(7) 0.0019(5) -0.0020(6) -0.0028(5)
    C13 0.0314(7) 0.0262(6) 0.0338(7) 0.0008(5) -0.0052(6) -0.0056(5)
    C14 0.0323(8) 0.0248(6) 0.0369(8) 0.0010(5) -0.0034(6) -0.0007(5)
    C15 0.0281(7) 0.0446(8) 0.0308(7) 0.0026(6) -0.0058(6) -0.0048(6)
    C16 0.0306(7) 0.0363(7) 0.0292(7) -0.0011(6) -0.0064(6) -0.0055(6)
    C17 0.0365(9) 0.0542(10) 0.0354(8) 0.0005(7) -0.0010(7) -0.0041(7)
    C18 0.0545(11) 0.0608(12) 0.0331(9) -0.0055(9) -0.0020(8) 0.0031(8)
    C19 0.0488(10) 0.0434(9) 0.0407(9) -0.0062(8) -0.0185(8) 0.0028(7)
    C20 0.0351(9) 0.0472(9) 0.0496(10) 0.0035(7) -0.0121(7) 0.0003(8)
    C21 0.0334(8) 0.0428(8) 0.0362(8) 0.0003(7) -0.0040(6) -0.0007(7)
    C22 0.0617(13) 0.0613(13) 0.0544(12) -0.0092(10) -0.0247(10) 0.0090(10)
_geom_special_details
;
 All esds (except the esd in the dihedral angle between two l.s. planes)
 are estimated using the full covariance matrix.  The cell esds are taken
 into account individually in the estimation of esds in distances, angles
 and torsion angles; correlations between esds in cell parameters are only
 used when they are defined by crystal symmetry.  An approximate (isotropic)
 treatment of cell esds is used for estimating esds involving l.s. planes.
;
loop_
    _geom_bond_atom_site_label_1
    _geom_bond_atom_site_label_2
    _geom_bond_site_symmetry_2
    _geom_bond_distance
    _geom_bond_publ_flag
    Zn1 O1 . 2.2724(12) yes
    Zn1 O2 . 2.1163(12) yes
    Zn1 O4 . 2.0917(13) yes
    Zn1 O5 . 2.0132(11) yes
    Zn1 O6 . 2.1917(14) yes
    Zn1 N2 . 2.0545(12) yes
    Zn1 C1 . 2.5276(15) ?
    O1 C1 . 1.2531(18) ?
    O2 C1 . 1.2591(19) ?
    O3 C14 . 1.230(2) ?
    O4 H41 . 0.75(3) ?
    O4 H42 . 0.77(3) ?
    O5 H51 . 0.80(3) ?
    O5 H52 . 0.74(2) ?
    O6 H61 . 0.75(3) ?
    O6 H62 . 0.76(3) ?
    O7 C15 . 1.266(2) ?
    N1 C8 . 1.136(3) ?
    N2 C9 . 1.335(2) ?
    N2 C13 . 1.3351(19) ?
    N3 H31 . 0.82(3) ?
    N3 H32 . 0.91(3) ?
    N4 C22 . 1.136(3) ?
    C1 C2 . 1.494(2) ?
    C2 C3 . 1.388(2) ?
    C2 C7 . 1.390(2) ?
    C3 C4 . 1.380(2) ?
    C3 H3 . 0.9300 ?
    C4 H4 . 0.9300 ?
    C5 C4 . 1.388(3) ?
    C5 C6 . 1.385(3) ?
    C5 C8 . 1.444(3) ?
    C6 H6 . 0.9300 ?
    C7 C6 . 1.387(2) ?
    C7 H7 . 0.9300 ?
    C9 C10 . 1.372(2) ?
    C9 H9 . 0.9300 ?
    C10 H10 . 0.9300 ?
    C11 C10 . 1.380(3) ?
    C11 H11 . 0.9300 ?
    C12 C11 . 1.384(2) ?
    C12 C13 . 1.382(2) ?
    C12 C14 . 1.498(2) ?
    C13 H13 . 0.9300 ?
    C14 N3 . 1.327(2) ?
    C15 O8 . 1.237(2) ?
    C15 C16 . 1.516(2) ?
    C16 C17 . 1.384(2) ?
    C16 C21 . 1.387(2) ?
    C17 C18 . 1.385(3) ?
    C17 H17 . 0.9300 ?
    C18 H18 . 0.9300 ?
    C19 C18 . 1.386(3) ?
    C19 C22 . 1.447(3) ?
    C20 C19 . 1.388(3) ?
    C20 H20 . 0.9300 ?
    C21 C20 . 1.381(2) ?
    C21 H21 . 0.9300 ?
loop_
    _geom_angle_atom_site_label_1
    _geom_angle_atom_site_label_2
    _geom_angle_atom_site_label_3
    _geom_angle_site_symmetry_1
    _geom_angle_site_symmetry_3
    _geom_angle
    _geom_angle_publ_flag
    O2 Zn1 O1 . . 59.48(4) ?
    O4 Zn1 O1 . . 92.90(5) ?
    O5 Zn1 O1 . . 162.17(5) ?
    O6 Zn1 O1 . . 95.68(5) ?
    N2 Zn1 O1 . . 91.98(5) ?
    O5 Zn1 O2 . . 102.69(5) ?
    O4 Zn1 O2 . . 93.77(6) ?
    N2 Zn1 O2 . . 150.78(5) ?
    O5 Zn1 O4 . . 87.85(6) ?
    N2 Zn1 O4 . . 93.81(6) ?
    O2 Zn1 O6 . . 87.82(5) ?
    O4 Zn1 O6 . . 170.83(6) ?
    O5 Zn1 O6 . . 82.99(6) ?
    N2 Zn1 O6 . . 89.13(5) ?
    O5 Zn1 N2 . . 105.76(5) ?
    O1 Zn1 C1 . . 29.66(4) ?
    O2 Zn1 C1 . . 29.82(5) ?
    O4 Zn1 C1 . . 93.91(5) ?
    O5 Zn1 C1 . . 132.51(5) ?
    O6 Zn1 C1 . . 91.96(5) ?
    N2 Zn1 C1 . . 121.41(5) ?
    C1 O1 Zn1 . . 86.53(9) ?
    C1 O2 Zn1 . . 93.49(9) ?
    Zn1 O4 H41 . . 123.9(18) ?
    Zn1 O4 H42 . . 122.6(19) ?
    H42 O4 H41 . . 107(3) ?
    Zn1 O5 H51 . . 126.1(17) ?
    Zn1 O5 H52 . . 114.8(16) ?
    H52 O5 H51 . . 107(2) ?
    Zn1 O6 H61 . . 115.0(18) ?
    Zn1 O6 H62 . . 118(2) ?
    H61 O6 H62 . . 110(3) ?
    C9 N2 Zn1 . . 118.11(11) ?
    C13 N2 Zn1 . . 123.38(10) ?
    C9 N2 C13 . . 118.51(13) ?
    C14 N3 H31 . . 115.4(17) ?
    C14 N3 H32 . . 123.8(15) ?
    H31 N3 H32 . . 120(2) ?
    O1 C1 Zn1 . . 63.82(8) ?
    O2 C1 Zn1 . . 56.69(8) ?
    C2 C1 Zn1 . . 175.80(11) ?
    O1 C1 O2 . . 120.51(14) ?
    O1 C1 C2 . . 120.21(14) ?
    O2 C1 C2 . . 119.28(13) ?
    C3 C2 C1 . . 119.43(14) ?
    C3 C2 C7 . . 120.58(15) ?
    C7 C2 C1 . . 119.99(14) ?
    C2 C3 H3 . . 120.2 ?
    C4 C3 C2 . . 119.68(17) ?
    C4 C3 H3 . . 120.2 ?
    C3 C4 C5 . . 119.60(17) ?
    C3 C4 H4 . . 120.2 ?
    C5 C4 H4 . . 120.2 ?
    C4 C5 C8 . . 118.5(2) ?
    C6 C5 C4 . . 121.15(16) ?
    C6 C5 C8 . . 120.4(2) ?
    C5 C6 C7 . . 119.12(18) ?
    C5 C6 H6 . . 120.4 ?
    C7 C6 H6 . . 120.4 ?
    C2 C7 H7 . . 120.1 ?
    C6 C7 C2 . . 119.86(17) ?
    C6 C7 H7 . . 120.1 ?
    N1 C8 C5 . . 178.7(3) ?
    N2 C9 C10 . . 122.20(16) ?
    N2 C9 H9 . . 118.9 ?
    C10 C9 H9 . . 118.9 ?
    C9 C10 C11 . . 119.10(17) ?
    C9 C10 H10 . . 120.5 ?
    C11 C10 H10 . . 120.5 ?
    C10 C11 C12 . . 119.40(16) ?
    C10 C11 H11 . . 120.3 ?
    C12 C11 H11 . . 120.3 ?
    C11 C12 C14 . . 123.93(14) ?
    C13 C12 C11 . . 117.67(14) ?
    C13 C12 C14 . . 118.40(14) ?
    N2 C13 C12 . . 123.08(14) ?
    N2 C13 H13 . . 118.5 ?
    C12 C13 H13 . . 118.5 ?
    O3 C14 N3 . . 122.30(15) ?
    O3 C14 C12 . . 121.07(14) ?
    N3 C14 C12 . . 116.63(15) ?
    O7 C15 C16 . . 117.31(14) ?
    O8 C15 O7 . . 124.46(15) ?
    O8 C15 C16 . . 118.19(15) ?
    C17 C16 C15 . . 120.11(14) ?
    C17 C16 C21 . . 119.38(15) ?
    C21 C16 C15 . . 120.49(14) ?
    C16 C17 C18 . . 120.40(17) ?
    C16 C17 H17 . . 119.8 ?
    C18 C17 H17 . . 119.8 ?
    C17 C18 C19 . . 119.64(17) ?
    C17 C18 H18 . . 120.2 ?
    C19 C18 H18 . . 120.2 ?
    C18 C19 C20 . . 120.37(16) ?
    C18 C19 C22 . . 121.19(19) ?
    C20 C19 C22 . . 118.43(19) ?
    C19 C20 H20 . . 120.3 ?
    C21 C20 C19 . . 119.37(17) ?
    C21 C20 H20 . . 120.3 ?
    C16 C21 H21 . . 119.6 ?
    C20 C21 C16 . . 120.76(16) ?
    C20 C21 H21 . . 119.6 ?
    N4 C22 C19 . . 178.0(3) ?
loop_
    _geom_torsion_atom_site_label_1
    _geom_torsion_atom_site_label_2
    _geom_torsion_atom_site_label_3
    _geom_torsion_atom_site_label_4
    _geom_torsion_site_symmetry_1
    _geom_torsion_site_symmetry_2
    _geom_torsion_site_symmetry_3
    _geom_torsion_site_symmetry_4
    _geom_torsion
    _geom_torsion_publ_flag
    O2 Zn1 O1 C1 . . . . -0.14(9) ?
    O4 Zn1 O1 C1 . . . . -92.81(10) ?
    O5 Zn1 O1 C1 . . . . -0.8(2) ?
    O6 Zn1 O1 C1 . . . . 83.95(10) ?
    N2 Zn1 O1 C1 . . . . 173.27(9) ?
    O1 Zn1 O2 C1 . . . . 0.14(8) ?
    O4 Zn1 O2 C1 . . . . 91.28(10) ?
    O5 Zn1 O2 C1 . . . . 179.92(9) ?
    O6 Zn1 O2 C1 . . . . -97.77(10) ?
    N2 Zn1 O2 C1 . . . . -13.46(16) ?
    O1 Zn1 N2 C9 . . . . 163.71(13) ?
    O1 Zn1 N2 C13 . . . . -16.72(13) ?
    O2 Zn1 N2 C9 . . . . 175.39(12) ?
    O2 Zn1 N2 C13 . . . . -5.04(19) ?
    O4 Zn1 N2 C9 . . . . 70.67(14) ?
    O4 Zn1 N2 C13 . . . . -109.76(13) ?
    O5 Zn1 N2 C9 . . . . -18.17(14) ?
    O5 Zn1 N2 C13 . . . . 161.40(12) ?
    O6 Zn1 N2 C9 . . . . -100.64(14) ?
    O6 Zn1 N2 C13 . . . . 78.93(13) ?
    C1 Zn1 N2 C9 . . . . 167.60(12) ?
    C1 Zn1 N2 C13 . . . . -12.83(15) ?
    O1 Zn1 C1 O2 . . . . -179.76(15) ?
    O2 Zn1 C1 O1 . . . . 179.76(15) ?
    O4 Zn1 C1 O1 . . . . 88.99(10) ?
    O4 Zn1 C1 O2 . . . . -90.77(10) ?
    O5 Zn1 C1 O1 . . . . 179.65(9) ?
    O5 Zn1 C1 O2 . . . . -0.11(12) ?
    O6 Zn1 C1 O1 . . . . -98.06(10) ?
    O6 Zn1 C1 O2 . . . . 82.18(10) ?
    N2 Zn1 C1 O1 . . . . -7.89(11) ?
    N2 Zn1 C1 O2 . . . . 172.35(9) ?
    Zn1 O1 C1 O2 . . . . 0.23(14) ?
    Zn1 O1 C1 C2 . . . . -178.65(12) ?
    Zn1 O2 C1 O1 . . . . -0.25(15) ?
    Zn1 O2 C1 C2 . . . . 178.64(11) ?
    Zn1 N2 C9 C10 . . . . 178.82(17) ?
    C13 N2 C9 C10 . . . . -0.8(3) ?
    Zn1 N2 C13 C12 . . . . 179.33(11) ?
    C9 N2 C13 C12 . . . . -1.1(2) ?
    O1 C1 C2 C3 . . . . 9.5(2) ?
    O1 C1 C2 C7 . . . . -170.49(14) ?
    O2 C1 C2 C3 . . . . -169.34(14) ?
    O2 C1 C2 C7 . . . . 10.6(2) ?
    C1 C2 C3 C4 . . . . 179.15(15) ?
    C7 C2 C3 C4 . . . . -0.8(2) ?
    C1 C2 C7 C6 . . . . -179.31(15) ?
    C3 C2 C7 C6 . . . . 0.7(2) ?
    C2 C3 C4 C5 . . . . 0.5(3) ?
    C6 C5 C4 C3 . . . . 0.1(3) ?
    C8 C5 C4 C3 . . . . -179.13(17) ?
    C4 C5 C6 C7 . . . . -0.2(3) ?
    C8 C5 C6 C7 . . . . 178.95(17) ?
    C2 C7 C6 C5 . . . . -0.1(3) ?
    N2 C9 C10 C11 . . . . 1.8(4) ?
    C12 C11 C10 C9 . . . . -0.9(4) ?
    C13 C12 C11 C10 . . . . -0.8(3) ?
    C14 C12 C11 C10 . . . . 179.55(19) ?
    C11 C12 C13 N2 . . . . 1.9(2) ?
    C14 C12 C13 N2 . . . . -178.46(14) ?
    C11 C12 C14 O3 . . . . 179.62(17) ?
    C11 C12 C14 N3 . . . . 0.1(3) ?
    C13 C12 C14 O3 . . . . 0.0(2) ?
    C13 C12 C14 N3 . . . . -179.54(15) ?
    O7 C15 C16 C17 . . . . -177.65(16) ?
    O7 C15 C16 C21 . . . . 0.4(2) ?
    O8 C15 C16 C17 . . . . 0.1(3) ?
    O8 C15 C16 C21 . . . . 178.16(18) ?
    C15 C16 C17 C18 . . . . 175.64(17) ?
    C21 C16 C17 C18 . . . . -2.4(3) ?
    C15 C16 C21 C20 . . . . -175.12(16) ?
    C17 C16 C21 C20 . . . . 3.0(3) ?
    C16 C17 C18 C19 . . . . 0.1(3) ?
    C20 C19 C18 C17 . . . . 1.7(3) ?
    C22 C19 C18 C17 . . . . -177.64(19) ?
    C21 C20 C19 C18 . . . . -1.2(3) ?
    C21 C20 C19 C22 . . . . 178.15(18) ?
    C16 C21 C20 C19 . . . . -1.1(3) ?
loop_
    _geom_hbond_atom_site_label_D
    _geom_hbond_atom_site_label_H
    _geom_hbond_atom_site_label_A
    _geom_hbond_site_symmetry_A
    _geom_hbond_distance_DH
    _geom_hbond_distance_HA
    _geom_hbond_distance_DA
    _geom_hbond_angle_DHA
    _geom_hbond_publ_flag
    N3 H31 O2 1_465 0.82(2) 2.13(3) 2.914(2) 162(2) yes
    N3 H32 O7 1_465 0.92(3) 2.35(2) 3.261(2) 171(2) yes
    O4 H41 O7 1_455 0.75(2) 2.04(2) 2.7890(17) 173(3) yes
    O4 H42 O8 . 0.76(3) 1.89(3) 2.6547(18) 175(3) yes
    O5 H51 O7 . 0.80(2) 1.83(2) 2.6264(17) 171(3) yes
    O5 H52 O1 1_655 0.74(2) 2.05(2) 2.7610(17) 164(2) yes
    O6 H61 O3 1_655 0.75(3) 2.05(3) 2.7993(19) 170(3) yes
    O6 H62 N1 2_655 0.76(3) 2.17(3) 2.918(3) 170(3) yes
    C11 H11 O7 1_465 0.93 2.49 3.415(2) 177 yes
_iucr_refine_instructions_details
;
TITL g3 in P -1
CELL  0.71073   6.0858   8.7031  22.2357   81.882   87.806   88.007
ZERR     1.00   0.0002   0.0003   0.0006    0.002    0.003    0.003
LATT   1
SFAC  C    H    N    O    ZN
UNIT  44   40   8    16   2
MERG   2
FMAP   2
PLAN   20
ACTA
BOND   $H
CONF
LIST   4
L.S.  10
WGHT    0.039400    0.437600
FVAR       0.58508
H52   2    1.298354    0.208862    0.223784    11.00000    0.03489
H42   2    0.887487    0.079453    0.329797    11.00000    0.06021
H51   2    1.258340    0.161926    0.277880    11.00000    0.05733
H41   2    0.698428    0.077939    0.313599    11.00000    0.05061
H31   2    0.100997    0.871536    0.216243    11.00000    0.05844
H32   2    0.269417    0.878632    0.263267    11.00000    0.05707
H61   2    1.087430    0.446883    0.145694    11.00000    0.05177
H62   2    0.983210    0.378905    0.111290    11.00000    0.05990
MOLE    1
ZN1   5    0.901643    0.228852    0.220630    11.00000    0.02640    0.02670 =
         0.03590   -0.00734   -0.00771    0.00369
O5    4    1.213934    0.214335    0.248152    11.00000    0.02472    0.04195 =
         0.03541    0.00006   -0.00370    0.00370
O2    4    0.891478    0.044178    0.168347    11.00000    0.03037    0.03819 =
         0.04975   -0.01260   -0.01248    0.00217
O3    4    0.199058    0.640928    0.176346    11.00000    0.04349    0.03438 =
         0.05143   -0.00867   -0.01618    0.00217
O7    4    1.380280    0.023070    0.338154    11.00000    0.03184    0.05490 =
         0.03333    0.00552   -0.00170    0.00799
O6    4    1.046957    0.369219    0.140292    11.00000    0.05787    0.03912 =
         0.03653   -0.00441   -0.00978   -0.00939
O4    4    0.814508    0.089985    0.302083    11.00000    0.02936    0.06071 =
         0.04177    0.01183   -0.00613   -0.00513
N2    3    0.766792    0.428338    0.248053    11.00000    0.02987    0.02959 =
         0.03566   -0.00702   -0.00429    0.00437
O1    4    0.586627    0.180539    0.175855    11.00000    0.03533    0.04043 =
         0.04647   -0.01713   -0.00022    0.00226
C1    1    0.692551    0.071342    0.155900    11.00000    0.02974    0.02988 =
         0.02771   -0.00310   -0.00156   -0.00223
C15   1    1.270186   -0.008886    0.387544    11.00000    0.02813    0.04465 =
         0.03084   -0.00479   -0.00578    0.00258
C12   1    0.494214    0.633399    0.243892    11.00000    0.03058    0.02623 =
         0.03239   -0.00283   -0.00201    0.00186
C14   1    0.286813    0.701598    0.215620    11.00000    0.03233    0.02479 =
         0.03688   -0.00067   -0.00339    0.00102
C2    1    0.584814   -0.026303    0.116066    11.00000    0.02844    0.03342 =
         0.02665   -0.00426   -0.00115   -0.00512
C16   1    1.381569   -0.111917    0.438969    11.00000    0.03064    0.03633 =
         0.02916   -0.00548   -0.00645   -0.00115
O8    4    1.076870    0.034078    0.395843    11.00000    0.03318    0.10711 =
         0.03983    0.00506   -0.00209    0.02143
N3    3    0.205207    0.830171    0.234822    11.00000    0.04457    0.03465 =
         0.05828   -0.01133   -0.01658    0.01462
C13   1    0.585275    0.500131    0.224805    11.00000    0.03141    0.02623 =
         0.03385   -0.00558   -0.00522    0.00083
AFIX  43
H13   2    0.516924    0.458481    0.194335    11.00000   -1.20000
AFIX   0
C7    1    0.691087   -0.160655    0.101400    11.00000    0.03781    0.03582 =
         0.03887   -0.00856   -0.00386   -0.00148
AFIX  43
H7    2    0.828556   -0.190480    0.116708    11.00000   -1.20000
AFIX   0
C21   1    1.596084   -0.166916    0.431418    11.00000    0.03341    0.04285 =
         0.03624   -0.00073   -0.00405    0.00032
AFIX  43
H21   2    1.675674   -0.133955    0.395658    11.00000   -1.20000
AFIX   0
C5    1    0.386683   -0.203813    0.041686    11.00000    0.05984    0.05321 =
         0.02956   -0.00377   -0.00658   -0.02684
C3    1    0.378690    0.018520    0.093991    11.00000    0.03071    0.04577 =
         0.03798   -0.00487   -0.00464   -0.00175
AFIX  43
H3    2    0.307631    0.107866    0.104393    11.00000   -1.20000
AFIX   0
C11   1    0.601717    0.696342    0.287979    11.00000    0.04768    0.04789 =
         0.05796   -0.02923   -0.01668    0.01693
AFIX  43
H11   2    0.546703    0.786715    0.301671    11.00000   -1.20000
AFIX   0
C6    1    0.591712   -0.250191    0.063882    11.00000    0.06402    0.03776 =
         0.04326   -0.01377   -0.00341   -0.00938
AFIX  43
H6    2    0.661790   -0.340165    0.053761    11.00000   -1.20000
AFIX   0
C20   1    1.692846   -0.270079    0.476401    11.00000    0.03511    0.04717 =
         0.04965    0.00026   -0.01208    0.00354
AFIX  43
H20   2    1.835842   -0.307910    0.470750    11.00000   -1.20000
AFIX   0
C17   1    1.267304   -0.155730    0.493377    11.00000    0.03647    0.05415 =
         0.03545   -0.00412   -0.00096    0.00047
AFIX  43
H17   2    1.125440   -0.116139    0.499304    11.00000   -1.20000
AFIX   0
C19   1    1.574643   -0.316740    0.530111    11.00000    0.04880    0.04341 =
         0.04067    0.00280   -0.01855   -0.00625
C9    1    0.867104    0.489464    0.291072    11.00000    0.03516    0.04908 =
         0.04354   -0.01564   -0.01179    0.01168
AFIX  43
H9    2    0.992599    0.439281    0.307789    11.00000   -1.20000
AFIX   0
C10   1    0.791295    0.623802    0.311446    11.00000    0.05021    0.06512 =
         0.06090   -0.03789   -0.02548    0.01978
AFIX  43
H10   2    0.866627    0.665441    0.340678    11.00000   -1.20000
AFIX   0
C4    1    0.279625   -0.070146    0.056518    11.00000    0.03666    0.06459 =
         0.03919   -0.00053   -0.01147   -0.01361
AFIX  43
H4    2    0.141969   -0.040479    0.041305    11.00000   -1.20000
AFIX   0
C18   1    1.363003   -0.258200    0.539055    11.00000    0.05449    0.06085 =
         0.03312    0.00315   -0.00202   -0.00548
AFIX  43
H18   2    1.285665   -0.287551    0.575521    11.00000   -1.20000
AFIX   0
N1    3    0.194932   -0.361193   -0.030037    11.00000    0.13450    0.09298 =
         0.06162   -0.01486   -0.03479   -0.05203
N4    3    1.760033   -0.518226    0.610422    11.00000    0.08919    0.08433 =
         0.08147    0.02798   -0.04508   -0.00892
C8    1    0.280865   -0.293231    0.001721    11.00000    0.08990    0.06786 =
         0.04456   -0.00574   -0.01733   -0.03593
C22   1    1.676783   -0.428468    0.575858    11.00000    0.06168    0.06126 =
         0.05439    0.00904   -0.02469   -0.00916
HKLF 4
REM  g3 in P -1
REM R1 =  0.0304 for   5450 Fo > 4sig(Fo)  and  0.0330 for all   5839 data
REM    348 parameters refined using      0 restraints
END
WGHT      0.0391      0.4390
REM Highest difference peak  0.352,  deepest hole -0.328,  1-sigma level  0.063
Q1    1   1.0708 -0.0493  0.3797  11.00000  0.05    0.35
Q2    1   1.3964  0.0958  0.3517  11.00000  0.05    0.32
Q3    1   0.8960  0.2249  0.1813  11.00000  0.05    0.32
Q4    1   0.8062  0.1797  0.3105  11.00000  0.05    0.24
Q5    1   1.3318 -0.0745  0.4134  11.00000  0.05    0.23
Q6    1   0.9083  0.2350  0.2598  11.00000  0.05    0.23
Q7    1   1.3309 -0.1882  0.5177  11.00000  0.05    0.22
Q8    1   0.8072  0.6032  0.3667  11.00000  0.05    0.22
Q9    1   0.5181  0.6373  0.2824  11.00000  0.05    0.21
Q10   1   0.3915  0.6665  0.2317  11.00000  0.05    0.21
Q11   1   1.4927 -0.1199  0.4385  11.00000  0.05    0.21
Q12   1   0.4902  0.2010  0.1619  11.00000  0.05    0.21
Q13   1   0.1040 -0.2830 -0.0307  11.00000  0.05    0.20
Q14   1   1.5026 -0.2645  0.5378  11.00000  0.05    0.20
Q15   1   1.3071 -0.1649  0.4616  11.00000  0.05    0.19
Q16   1   0.4316  0.9573  0.2074  11.00000  0.05    0.19
Q17   1   0.7102  0.5655  0.3346  11.00000  0.05    0.19
Q18   1   0.3621 -0.0164  0.0689  11.00000  0.05    0.19
Q19   1   1.8520 -0.4791  0.5896  11.00000  0.05    0.18
Q20   1   1.3231 -0.0155  0.3529  11.00000  0.05    0.18
;
data_global
_journal_date_recd_electronic     2015-05-07
_journal_date_accepted     2015-05-20
_journal_name_full     'Acta Crystallographica, Section E'
_journal_year     2015
_journal_volume     71
_journal_issue      6
_journal_page_first     684
_journal_page_last     686
_journal_paper_category     GM
_journal_paper_doi     10.1107/S2056989015009743
_journal_coeditor_code     WM5158
_publ_contact_author
;
Dr Tuncer H\"okelek
Hacettepe University
Department of Physics
06800 Beytepe
Ankara
Turkey
;
_publ_contact_author_email     merzifon@hacettepe.edu.tr
_publ_contact_author_fax     '90(312)2352550'
_publ_contact_author_phone     '90(312)2977242'
_publ_section_title
;\
Crystal structure of
triaqua(4-cyanobenzoato-\k^2^<i>O</i>,<i>O</i>')(nicotinamide-\k<i>N</i>^1^)\
zinc 4-cyanobenzoate
;
loop_
    _publ_author_name
    _publ_author_address
    'A\,sk\?in, G\"ul\,cin \,Sefiye'
;
Department of Physics
Hacettepe University
06800 Beytepe
Ankara
Turkey
;
    'Necefo\(glu, Hacali'
;
Department of Chemistry
Kafkas University
36100 Kars
Turkey
International Scientific Research Centre
Baku State University
1148 Baku
Azerbaijan
;
    'Y\?ilmaz Nayir, Gamze'
;
Department of Chemistry
Kafkas University
36100 Kars
Turkey
;
    '\,Catak \,Celik, Raziye'
;
Scientific and Technological Application and Research Center
Aksaray University
68100
Aksaray
Turkey
;
    'H\"okelek, Tuncer'
;
Department of Physics
Hacettepe University
06800 Beytepe
Ankara
Turkey
;
_publ_section_synopsis
;
In the title salt, [Zn(C~8~H~4~NO~2~)(C~6~H~6~N~2~O)(H~2~O)~3~](C~8~H~4~NO~2~),
intermolecular O---H...O hydrogen bonds link two of the coordinating water
molecules to two free 4-cyanobenzoate anions.  N---H...O, O---H...O and
C---H...O hydrogen bonds  link the molecular components, enclosing
<i>R</i>~2~^2^(12), <i>R</i>~3~^3^(8) and <i>R</i>~3~^3^(9) ring motifs and
forming layers parallel to (001).
;
