# Supplementary material for: Crystal structure of tri­aqua­(4-cyano­benzoato-κ2 O,O′)(nicotinamide-κN 1)zinc 4-cyano­benzoate
Source: Acta Crystallogr E Crystallogr Commun. 2015 May 23;71(Pt 6):684–6. doi: 10.1107/S2056989015009743 (PMC4459300; doi:10.1107/S2056989015009743)
Supplement: Supplementary file 2 [file e-71-00684-Isup2.hkl]

#
# h,k,l, Fc-squared, Fo-squared, sigma(Fo-squared) and status flag
#
data_I
_shelx_title ' g3 in P -1'
_shelx_refln_list_code          4
_shelx_F_calc_maximum      192.98
_exptl_crystal_F_000       548.00
_reflns_d_resolution_high  0.7466
 
loop_
 _symmetry_equiv_pos_as_xyz
 'x, y, z'
 '-x, -y, -z'
 
_cell_length_a     6.0858
_cell_length_b     8.7031
_cell_length_c    22.2357
_cell_angle_alpha  81.882
_cell_angle_beta   87.806
_cell_angle_gamma  88.007
 
_shelx_F_squared_multiplier     1.000
 
loop_
 _refln_index_h
 _refln_index_k
 _refln_index_l
 _refln_F_squared_calc
 _refln_F_squared_meas
 _refln_F_squared_sigma
 _refln_observed_status
   1   0   0      357.26      377.43      6.92 o
   2   0   0     3379.58     3408.86     51.09 o
   3   0   0        2.16        1.10      0.82 o
   4   0   0     1249.61     1368.49     25.77 o
   5   0   0       90.78       93.20      2.73 o
   6   0   0      848.50      818.38     21.72 o
   7   0   0       19.61       23.40      5.26 o
   8   0   0        3.15        6.56      2.46 o
  -8   1   0       74.33       91.01      6.05 o
  -7   1   0      191.94      184.11      6.98 o
  -6   1   0        7.85       13.34      1.97 o
  -5   1   0       19.33       24.76      1.65 o
  -4   1   0     1587.35     1768.82     28.88 o
  -3   1   0        6.63       12.47      0.44 o
  -2   1   0     3410.94     3392.34     42.47 o
  -1   1   0     5804.97     5772.09     86.08 o
   0   1   0     2620.34     2572.04     33.89 o
   1   1   0     2551.55     2579.65     30.71 o
   2   1   0     2776.29     3156.75     39.58 o
   3   1   0     1301.14     1398.13     16.88 o
   4   1   0       99.46      108.31      1.73 o
   5   1   0       26.89       30.71      1.34 o
   6   1   0      363.96      354.87      7.39 o
   7   1   0      164.43      166.25      7.54 o
   8   1   0       54.73       58.10      3.79 o
  -7   2   0       59.15       57.94      3.17 o
  -6   2   0      157.26      159.32      6.26 o
  -5   2   0      254.94      248.20      6.84 o
  -4   2   0       50.07       46.48      1.26 o
  -3   2   0      284.45      321.12      4.10 o
  -2   2   0      190.58      171.10      2.55 o
  -1   2   0     1247.90     1223.20     15.77 o
   0   2   0     1539.23     1585.43     19.06 o
   1   2   0      377.65      423.30      4.89 o
   2   2   0        1.13        3.79      0.21 o
   3   2   0     1112.96     1142.45     14.58 o
   4   2   0      495.70      503.00      6.02 o
   5   2   0      211.59      201.44      3.80 o
   6   2   0       50.05       47.26      1.97 o
   7   2   0        5.60       11.07      1.54 o
   8   2   0        3.29        2.79      1.63 o
  -7   3   0      139.85      142.53      5.73 o
  -6   3   0        0.95        3.07      1.33 o
  -5   3   0        2.13        1.49      1.01 o
  -4   3   0     1184.10     1179.42     17.72 o
  -3   3   0     3396.97     3577.39     45.17 o
  -2   3   0      811.99      844.84     11.00 o
  -1   3   0      266.74      264.01      3.64 o
   0   3   0       30.56       47.10      0.83 o
   1   3   0       95.88       94.26      1.34 o
   2   3   0      115.37       93.07      1.32 o
   3   3   0     1605.61     1619.91     19.80 o
   4   3   0      382.94      359.73      5.02 o
   5   3   0        2.68        4.35      0.88 o
   6   3   0      133.85      131.71      4.80 o
   7   3   0       99.86       94.42      9.79 o
  -7   4   0      100.36      103.18      5.52 o
  -6   4   0      264.98      259.64      9.47 o
  -5   4   0      181.09      173.40      6.39 o
  -4   4   0     1299.22     1370.83     21.56 o
  -3   4   0     1518.51     1540.21     20.99 o
  -2   4   0      379.18      415.09      6.08 o
  -1   4   0      120.82      124.44      2.23 o
   0   4   0     1782.72     1819.99     25.48 o
   1   4   0      106.65      108.55      1.65 o
   2   4   0      129.02      140.09      2.06 o
   3   4   0      950.95      933.98     12.17 o
   4   4   0      655.42      642.54     10.05 o
   5   4   0      464.34      493.96     10.80 o
   6   4   0      466.56      469.08     40.14 o
   7   4   0      116.08      113.19     17.09 o
  -7   5   0        3.33        9.64      2.92 o
  -6   5   0        0.51        0.88      2.34 o
  -5   5   0       21.18       28.06      3.06 o
  -4   5   0      675.32      656.00     11.15 o
  -3   5   0      707.56      744.39     10.65 o
  -2   5   0      465.72      466.34      6.67 o
  -1   5   0       24.65       17.50      0.70 o
   0   5   0     1143.63     1199.28     16.96 o
   1   5   0     1031.76     1031.84     14.01 o
   2   5   0     1710.03     1739.94     27.36 o
   3   5   0      124.28      114.20      2.19 o
   4   5   0      162.93      174.53      3.58 o
   5   5   0        1.53        2.96      1.09 o
   6   5   0      396.42      429.48     22.92 o
   7   5   0      196.18      211.74     18.70 o
  -6   6   0      168.27      166.48      9.06 o
  -5   6   0      384.80      375.08     11.45 o
  -4   6   0        6.47       10.38      1.03 o
  -3   6   0      304.12      279.72      4.61 o
  -2   6   0      348.57      344.81      5.45 o
  -1   6   0      936.84      992.27     13.67 o
   0   6   0        3.31        4.18      0.81 o
   1   6   0      369.51      380.76      5.80 o
   2   6   0      297.32      294.77      5.09 o
   3   6   0      374.00      371.98      6.87 o
   4   6   0      168.93      181.36      4.59 o
   5   6   0      150.57      155.26      4.85 o
   6   6   0       77.56       83.18      6.76 o
   7   6   0        1.13        4.66      4.67 o
  -6   7   0       21.21       24.54      3.80 o
  -5   7   0       55.14       60.91      3.55 o
  -4   7   0      229.84      235.43      6.12 o
  -3   7   0     1432.39     1424.56     25.23 o
  -2   7   0       84.10       77.18      2.09 o
  -1   7   0      344.71      355.08      6.85 o
   0   7   0      628.59      636.59     11.70 o
   1   7   0      963.67      959.04     28.97 o
   2   7   0      176.36      180.33      5.44 o
   3   7   0        0.45        2.50      0.85 o
   4   7   0       59.13       56.14      2.88 o
   5   7   0       83.08       88.25      4.78 o
   6   7   0        6.41        7.12      4.04 o
  -5   8   0       77.49       76.29      3.38 o
  -4   8   0        1.57        0.01      1.03 o
  -3   8   0      303.43      293.85      7.69 o
  -2   8   0      236.39      233.23      5.44 o
  -1   8   0      486.23      488.74      9.87 o
   0   8   0      112.14      109.31      2.77 o
   1   8   0       30.77       31.99      1.54 o
   2   8   0       13.40       15.88      1.51 o
   3   8   0      567.87      591.84     15.66 o
   4   8   0      101.10      104.29      5.05 o
   5   8   0        7.64        9.15      4.09 o
   6   8   0        0.44        2.34      2.34 o
  -4   9   0       65.87       63.85      2.72 o
  -3   9   0       66.85       63.18      2.81 o
  -2   9   0       41.22       49.29      2.57 o
  -1   9   0      192.57      165.76      4.18 o
   0   9   0       42.36       37.96      1.82 o
   1   9   0      105.92       98.05      3.26 o
   2   9   0      277.78      279.15      7.00 o
   3   9   0        9.05        8.51      1.49 o
   4   9   0       59.43       55.55      4.97 o
   5   9   0       20.37       21.30      6.72 o
  -3  10   0       43.30       41.62      2.40 o
  -2  10   0      228.81      210.24      6.11 o
  -1  10   0       64.76       67.65      3.41 o
   0  10   0        5.42       10.38      1.38 o
   1  10   0       12.91       14.80      2.03 o
   2  10   0      135.57      142.87      4.82 o
   3  10   0      116.44      139.70      4.89 o
   4  10   0       74.46       73.20      5.40 o
  -2  11   0        4.90        5.28      1.41 o
  -1  11   0       36.66       40.39      2.66 o
   0  11   0       49.12       45.86      4.67 o
   1  11   0      100.76      115.30      6.57 o
   2  11   0       43.38       51.79      2.77 o
  -2 -11   1      107.80      110.39      3.96 o
  -1 -11   1       37.15       41.57      2.94 o
   0 -11   1       13.21       14.17      1.82 o
   1 -11   1       49.02       43.30      2.31 o
   2 -11   1       90.58       85.25      3.43 o
  -4 -10   1        9.98       11.10      3.51 o
  -3 -10   1        1.71        3.32      1.97 o
  -2 -10   1       27.35       30.52      1.84 o
  -1 -10   1       93.22      100.35      4.53 o
   0 -10   1      170.28      174.71      5.11 o
   1 -10   1       36.96       36.54      2.09 o
   2 -10   1       46.95       44.59      2.40 o
   3 -10   1       53.64       47.59      2.60 o
  -5  -9   1       55.52       62.54      5.74 o
  -4  -9   1      229.92      242.00      8.98 o
  -3  -9   1       52.28       51.45      3.10 o
  -2  -9   1        0.94        1.28      1.29 o
  -1  -9   1        2.89        4.21      1.41 o
   0  -9   1        0.88        1.82      0.96 o
   1  -9   1      337.24      333.03      6.76 o
   2  -9   1      225.36      241.33      5.08 o
   3  -9   1      102.77      108.11      3.55 o
   4  -9   1        8.42        7.28      1.39 o
  -5  -8   1      118.70      120.46      7.04 o
  -4  -8   1        4.71        9.01      2.24 o
  -3  -8   1       52.30       61.02      2.53 o
  -2  -8   1        2.38        3.11      1.31 o
  -1  -8   1      245.71      243.95      8.53 o
   0  -8   1      423.64      417.26      7.99 o
   1  -8   1       77.07       75.01      2.38 o
   2  -8   1      297.71      294.72      6.67 o
   3  -8   1       49.62       52.88      2.03 o
   4  -8   1       87.99       87.40      3.04 o
   5  -8   1      127.40      124.20      5.84 o
  -6  -7   1        0.75       -1.57      2.16 o
  -5  -7   1       12.79       14.53      4.24 o
  -4  -7   1      100.98       96.02      3.38 o
  -3  -7   1      624.85      611.01     11.82 o
  -2  -7   1       85.78       87.58      2.64 o
  -1  -7   1        0.26        0.79      0.84 o
   0  -7   1      892.16      899.96     17.02 o
   1  -7   1      851.33      825.19     14.65 o
   2  -7   1       15.26       11.20      1.04 o
   3  -7   1      860.77      860.04     13.98 o
   4  -7   1       12.83       16.21      1.21 o
   5  -7   1      166.97      175.66      6.16 o
   6  -7   1      165.41      181.96      9.93 o
  -7  -6   1      100.07      104.46      9.93 o
  -6  -6   1        9.10       14.14      2.24 o
  -5  -6   1       83.30       89.23      3.24 o
  -4  -6   1      113.18      113.96      4.21 o
  -3  -6   1      206.55      218.37      4.99 o
  -2  -6   1     1192.94     1177.12     19.65 o
  -1  -6   1     2431.06     2353.11     35.28 o
   0  -6   1      861.47      840.54     12.90 o
   1  -6   1      229.71      229.89      3.62 o
   2  -6   1      724.21      716.73     11.04 o
   3  -6   1        5.93        8.24      0.80 o
   4  -6   1      816.57      769.30     16.84 o
   5  -6   1       93.39      103.37      4.07 o
   6  -6   1       41.62       56.09      5.26 o
  -7  -5   1        2.54        7.21      5.55 o
  -6  -5   1       24.67       31.55      4.97 o
  -5  -5   1       89.27       87.50      3.12 o
  -4  -5   1      237.83      240.72      4.62 o
  -3  -5   1     1033.69     1039.35     14.87 o
  -2  -5   1        5.54        5.01      0.71 o
  -1  -5   1      867.08      815.87     10.95 o
   0  -5   1     6316.17     6389.86     91.04 o
   1  -5   1      264.30      232.46      3.40 o
   2  -5   1       32.50       35.89      1.06 o
   3  -5   1       33.42       34.02      1.61 o
   4  -5   1      777.07      778.26     13.78 o
   5  -5   1       39.59       41.81      3.01 o
   6  -5   1      126.19      110.13      6.72 o
   7  -5   1      264.09      284.79     13.44 o
  -7  -4   1      133.09      149.12      9.63 o
  -6  -4   1       28.43       39.74      4.75 o
  -5  -4   1      138.35      143.68      3.94 o
  -4  -4   1      179.31      178.19      3.53 o
  -3  -4   1     2846.31     3065.91     38.52 o
  -2  -4   1      234.12      216.10      3.21 o
  -1  -4   1      170.87      172.44      2.46 o
   0  -4   1      777.62      783.66      9.93 o
   1  -4   1      181.96      198.25      3.05 o
   2  -4   1     1209.20     1245.05     16.91 o
   3  -4   1     2460.63     2545.76     32.46 o
   4  -4   1       14.21       17.37      0.92 o
   5  -4   1       38.29       51.99      5.09 o
   6  -4   1        0.15        2.21      3.29 o
   7  -4   1      115.57      125.82      6.19 o
  -7  -3   1        9.34        9.62      1.71 o
  -6  -3   1       43.12       41.07      2.11 o
  -5  -3   1      345.98      349.50      6.99 o
  -4  -3   1      701.49      680.58      8.84 o
  -3  -3   1     1132.33     1156.33     14.94 o
  -2  -3   1      821.18      906.99     11.13 o
  -1  -3   1       57.39       86.54      1.77 o
   0  -3   1       13.04       14.61      0.43 o
   1  -3   1     1126.57     1201.49     13.56 o
   2  -3   1      410.68      449.69      6.15 o
   3  -3   1       85.18       82.20      1.40 o
   4  -3   1       37.42       44.71      1.12 o
   5  -3   1      357.19      356.12     14.17 o
   6  -3   1      339.30      312.88     14.24 o
   7  -3   1      113.65      108.65      4.85 o
  -8  -2   1       57.79       59.38      4.94 o
  -7  -2   1      194.35      185.04     11.19 o
  -6  -2   1       14.34       11.04      1.10 o
  -5  -2   1        0.17        1.71      0.60 o
  -4  -2   1      633.72      639.03      8.11 o
  -3  -2   1     2282.01     2277.48     26.21 o
  -2  -2   1      150.63      145.84      1.99 o
  -1  -2   1     1368.14     1633.57     22.82 o
   0  -2   1      510.08      537.63      6.64 o
   1  -2   1       23.51       26.18      0.50 o
   2  -2   1      180.27      146.40      2.06 o
   3  -2   1     6927.16     6961.38     84.14 o
   4  -2   1     1841.23     1867.78     27.04 o
   5  -2   1        7.01        6.64      1.50 o
   6  -2   1       79.23       79.83      2.87 o
   7  -2   1      238.66      244.29      7.33 o
  -8  -1   1        0.51        4.06      1.69 o
  -7  -1   1       94.35       97.98      7.68 o
  -6  -1   1      166.67      160.66      4.16 o
  -5  -1   1      404.85      386.85      9.00 o
  -4  -1   1     1355.30     1450.84     18.02 o
  -3  -1   1        8.13        8.65      0.47 o
  -2  -1   1        2.86        7.73      0.27 o
  -1  -1   1     7406.12     6865.40    121.96 o
   0  -1   1     2502.76     2402.14     31.75 o
   1  -1   1       55.24       37.65      1.05 o
   2  -1   1      753.30      801.73     10.63 o
   3  -1   1       91.93       96.12      1.68 o
   4  -1   1      475.10      486.26      8.64 o
   5  -1   1      830.85      834.58     20.02 o
   6  -1   1      346.42      333.18      7.58 o
   7  -1   1       19.17       19.79      2.29 o
   8  -1   1        0.42        2.17      2.63 o
  -8   0   1       25.65       30.33      3.75 o
  -7   0   1      227.80      226.59     14.34 o
  -6   0   1      234.44      227.59      6.63 o
  -5   0   1        0.56        1.55      0.75 o
  -4   0   1       77.50       63.59      1.44 o
  -3   0   1     4786.00     4936.59     65.02 o
  -2   0   1      630.69      667.65      8.71 o
  -1   0   1      214.51      212.63      2.67 o
   1   0   1     2235.10     2158.99     35.88 o
   2   0   1     2154.27     2302.64     40.12 o
   3   0   1     3278.66     3411.83     55.12 o
   4   0   1       13.49        9.19      0.51 o
   5   0   1       77.36       78.08      2.04 o
   6   0   1      371.12      362.04     13.08 o
   7   0   1      163.59      171.08      6.80 o
   8   0   1       54.13       58.66      4.77 o
  -8   1   1        0.04        0.08      2.43 o
  -7   1   1       39.98       52.12      3.14 o
  -6   1   1      898.43      867.69     21.28 o
  -5   1   1      292.88      323.97      9.34 o
  -4   1   1      332.07      325.03      5.26 o
  -3   1   1        1.28        5.80      1.20 o
  -2   1   1     2583.51     2791.11     37.76 o
  -1   1   1    13153.34    11587.08    253.15 o
   0   1   1     1434.38     1500.97     26.85 o
   1   1   1     4240.49     3942.91     43.11 o
   2   1   1      108.23      108.28      1.49 o
   3   1   1      552.72      601.36      8.22 o
   4   1   1      704.58      704.70      9.13 o
   5   1   1      278.78      263.05      5.77 o
   6   1   1       57.94       61.88      2.62 o
   7   1   1      151.13      141.19      4.08 o
   8   1   1       16.46       15.38      2.16 o
  -7   2   1       26.50       30.57      2.26 o
  -6   2   1        0.07       -1.00      1.14 o
  -5   2   1       32.33       29.51      2.54 o
  -4   2   1      905.02      973.31     13.31 o
  -3   2   1     3104.37     3406.79     42.71 o
  -2   2   1       71.45       44.14      0.86 o
  -1   2   1      334.78      404.98      6.49 o
   0   2   1     4433.77     4519.71     69.54 o
   1   2   1     3430.40     3512.87     40.06 o
   2   2   1       94.14      104.81      1.57 o
   3   2   1       24.39       17.05      0.90 o
   4   2   1      110.97      125.79      2.00 o
   5   2   1      118.06      121.85      3.27 o
   6   2   1       91.33       84.30      2.64 o
   7   2   1      263.81      245.80     12.91 o
   8   2   1       39.46       42.26      2.99 o
  -7   3   1      164.52      171.39      6.76 o
  -6   3   1      297.19      282.37      8.10 o
  -5   3   1       83.32       91.35      3.10 o
  -4   3   1        0.46        1.63      0.44 o
  -3   3   1      239.72      266.14      4.10 o
  -2   3   1        7.95        4.76      0.35 o
  -1   3   1     2527.01     2635.08     33.42 o
   0   3   1      707.14      716.99      9.15 o
   1   3   1       77.77       81.04      1.16 o
   2   3   1        0.90        2.22      0.29 o
   3   3   1     3008.16     3266.45     43.02 o
   4   3   1      299.68      309.72      4.23 o
   5   3   1      249.60      252.10      5.16 o
   6   3   1       55.37       53.51      2.99 o
   7   3   1        3.13        5.13      4.12 o
  -7   4   1       43.30       49.22      4.53 o
  -6   4   1        0.14       -0.92      1.80 o
  -5   4   1       18.85       18.70      2.19 o
  -4   4   1      917.73      942.81     17.10 o
  -3   4   1     1523.06     1561.17     21.44 o
  -2   4   1      929.12      858.96     11.95 o
  -1   4   1     1170.48     1304.37     17.96 o
   0   4   1      542.35      583.59      8.03 o
   1   4   1      254.61      240.00      3.61 o
   2   4   1     3076.72     3281.35     41.09 o
   3   4   1      359.01      356.13      4.90 o
   4   4   1       45.81       45.94      1.22 o
   5   4   1       13.16       21.13      3.75 o
   6   4   1     1005.92     1015.68     33.09 o
   7   4   1       40.70       57.29      8.47 o
  -7   5   1      218.59      210.01     10.52 o
  -6   5   1      439.02      402.81     17.82 o
  -5   5   1      168.31      172.21      6.48 o
  -4   5   1      683.51      661.78     11.91 o
  -3   5   1        6.19        3.40      0.70 o
  -2   5   1       89.60       82.37      1.64 o
  -1   5   1     1028.18     1096.72     15.09 o
   0   5   1     1930.03     1984.94     26.43 o
   1   5   1      560.55      541.93      7.13 o
   2   5   1     1393.33     1488.56     24.19 o
   3   5   1      412.23      386.64      5.78 o
   4   5   1     1157.39     1180.69     19.81 o
   5   5   1      686.60      699.36     15.02 o
   6   5   1      143.80      149.74      7.87 o
   7   5   1        1.21        2.92      7.01 o
  -6   6   1      229.80      239.22     11.68 o
  -5   6   1      364.80      357.02     10.41 o
  -4   6   1      640.18      649.11     17.47 o
  -3   6   1       32.31       26.54      1.28 o
  -2   6   1       90.40       98.32      2.04 o
  -1   6   1       85.11       89.50      1.78 o
   0   6   1     1322.47     1272.16     18.03 o
   1   6   1     1375.17     1408.81     19.84 o
   2   6   1      667.81      690.10     11.44 o
   3   6   1        3.37        4.58      0.82 o
   4   6   1        5.80        4.29      1.11 o
   5   6   1      116.09      114.92      3.71 o
   6   6   1      323.36      344.63     13.39 o
   7   6   1        1.02        5.58      7.15 o
  -6   7   1      208.13      220.82     11.39 o
  -5   7   1       33.74       34.64      1.85 o
  -4   7   1      194.51      170.70      5.86 o
  -3   7   1       23.71       20.07      1.40 o
  -2   7   1      387.43      395.24      7.74 o
  -1   7   1      519.80      563.73     10.33 o
   0   7   1       21.45       23.02      1.30 o
   1   7   1       15.50       15.92      0.94 o
   2   7   1      406.09      425.30     15.68 o
   3   7   1      177.25      167.92      4.43 o
   4   7   1      218.73      214.73      5.83 o
   5   7   1        3.58        4.73      2.07 o
   6   7   1       95.99       98.01      4.79 o
  -5   8   1       29.13       30.61      2.33 o
  -4   8   1      116.04      127.00      3.92 o
  -3   8   1      180.41      182.16      4.98 o
  -2   8   1        8.59       11.40      1.52 o
  -1   8   1      266.43      271.89      6.09 o
   0   8   1      416.32      423.85      8.07 o
   1   8   1      277.41      285.75      7.27 o
   2   8   1      208.11      202.49      6.32 o
   3   8   1        5.18        9.28      1.44 o
   4   8   1       25.67       29.55      3.11 o
   5   8   1       38.17       33.68      3.13 o
   6   8   1       80.76       88.81      6.43 o
  -4   9   1        0.58        0.78      1.21 o
  -3   9   1      122.75      132.14      4.57 o
  -2   9   1      862.40      831.90     17.27 o
  -1   9   1       21.64       23.91      1.62 o
   0   9   1        4.88        4.56      1.07 o
   1   9   1       62.37       65.87      2.10 o
   2   9   1      535.31      535.56     13.33 o
   3   9   1        5.67        5.26      1.69 o
   4   9   1      100.40       91.62      6.09 o
   5   9   1       26.20       35.19      5.40 o
  -3  10   1       26.86       24.07      2.28 o
  -2  10   1        8.51        9.48      1.67 o
  -1  10   1       50.25       47.87      2.79 o
   0  10   1      381.88      359.82      9.26 o
   1  10   1      227.87      225.53      7.54 o
   2  10   1       10.50        9.99      1.88 o
   3  10   1       93.83       98.31      6.37 o
   4  10   1        2.52        5.96      3.51 o
  -2  11   1       95.85       96.33      3.86 o
  -1  11   1       36.89       37.69      2.53 o
   0  11   1        2.14        1.90      2.19 o
   1  11   1      105.97      105.16      6.72 o
   2  11   1      110.50      114.71      4.54 o
  -2 -11   2       14.03       21.87      1.85 o
  -1 -11   2      225.81      241.91      6.39 o
   0 -11   2       92.75       98.23      3.56 o
   1 -11   2        0.36       -0.22      1.24 o
  -4 -10   2       41.55       40.02      4.67 o
  -3 -10   2      105.22      117.66      5.46 o
  -2 -10   2       54.69       55.30      3.19 o
  -1 -10   2       35.60       38.11      2.27 o
   0 -10   2        0.91        1.55      1.03 o
   1 -10   2      143.99      144.20      3.90 o
   2 -10   2      116.49      106.41      3.62 o
   3 -10   2        2.71        3.38      1.26 o
  -5  -9   2       19.57       27.46      4.09 o
  -4  -9   2        0.09        2.94      2.78 o
  -3  -9   2       53.46       60.28      2.40 o
  -2  -9   2       53.78       49.07      2.09 o
  -1  -9   2      100.45       98.79      3.45 o
   0  -9   2       88.13       81.75      2.37 o
   1  -9   2        5.81        6.14      1.10 o
   2  -9   2       79.49       73.65      2.42 o
   3  -9   2      149.13      146.68      4.36 o
   4  -9   2       84.89       85.40      2.69 o
  -5  -8   2       71.57       73.56      4.69 o
  -4  -8   2      181.18      179.28      8.35 o
  -3  -8   2      115.66      126.32      3.30 o
  -2  -8   2       29.03       28.40      1.74 o
  -1  -8   2       17.87       16.70      1.94 o
   0  -8   2      182.43      174.65      4.30 o
   1  -8   2      157.99      160.44      3.62 o
   2  -8   2      743.38      755.95     13.98 o
   3  -8   2       98.77      103.04      3.07 o
   4  -8   2        1.30        2.63      1.05 o
   5  -8   2      190.14      191.41      6.78 o
  -6  -7   2       71.78       80.43      5.90 o
  -5  -7   2       50.40       52.26      3.52 o
  -4  -7   2        4.22        5.57      1.42 o
  -3  -7   2        2.84        5.41      0.72 o
  -2  -7   2      297.54      293.61      6.80 o
  -1  -7   2       66.09       62.50      1.97 o
   0  -7   2      662.52      649.42     11.94 o
   1  -7   2       26.12       29.47      1.32 o
   2  -7   2      106.74      104.44      2.86 o
   3  -7   2      601.31      586.94     10.50 o
   4  -7   2      451.27      457.88     11.06 o
   5  -7   2       43.18       45.28      2.86 o
   6  -7   2       14.66       21.03      3.80 o
  -6  -6   2        4.95        4.40      2.05 o
  -5  -6   2      343.88      356.57      8.42 o
  -4  -6   2      102.55      115.77      3.69 o
  -3  -6   2      332.93      338.03      5.73 o
  -2  -6   2        8.37       10.15      0.92 o
  -1  -6   2      989.69     1015.87     18.78 o
   0  -6   2      487.74      467.42      7.28 o
   1  -6   2     1525.19     1522.31     23.58 o
   2  -6   2      114.93      111.14      2.16 o
   3  -6   2       93.92       90.20      1.85 o
   4  -6   2        1.64        5.13      0.89 o
   5  -6   2      336.97      347.14     11.06 o
   6  -6   2      187.22      194.53     10.22 o
  -7  -5   2      143.60      160.09     14.75 o
  -6  -5   2      392.43      409.57     13.31 o
  -5  -5   2       21.36       25.90      1.80 o
  -4  -5   2      268.72      278.25      6.22 o
  -3  -5   2      415.85      394.49      6.07 o
  -2  -5   2     1764.74     1760.88     23.79 o
  -1  -5   2      939.94      900.74     14.19 o
   0  -5   2      824.47      785.76     10.40 o
   1  -5   2      755.93      770.06      9.59 o
   2  -5   2      501.86      485.01      6.66 o
   3  -5   2      713.64      707.85      9.75 o
   4  -5   2      618.73      660.12     12.24 o
   5  -5   2       10.95        9.19      1.52 o
   6  -5   2       53.47       67.00      3.86 o
   7  -5   2       21.46       18.11      3.51 o
  -7  -4   2       11.13       15.58      2.57 o
  -6  -4   2      327.29      332.93      9.00 o
  -5  -4   2        3.86        5.13      0.98 o
  -4  -4   2      778.32      799.90     12.64 o
  -3  -4   2      189.10      189.12      2.64 o
  -2  -4   2      907.80      991.11     15.39 o
  -1  -4   2     1677.92     1628.80     28.57 o
   0  -4   2     1676.45     1638.70     20.83 o
   1  -4   2       96.36       96.43      1.46 o
   2  -4   2       16.12       13.67      0.59 o
   3  -4   2       39.18       45.63      1.03 o
   4  -4   2      496.16      499.08      8.38 o
   5  -4   2      384.43      377.10     11.66 o
   6  -4   2      604.81      622.92     15.60 o
   7  -4   2       13.22       14.72      2.61 o
  -7  -3   2       33.97       34.05      4.30 o
  -6  -3   2      191.60      186.80      5.50 o
  -5  -3   2       46.22       43.80      1.52 o
  -4  -3   2      366.30      361.81      5.32 o
  -3  -3   2      499.80      466.79      5.80 o
  -2  -3   2      414.61      386.04      5.87 o
  -1  -3   2      483.47      543.42      7.13 o
   0  -3   2      528.41      509.23      6.44 o
   1  -3   2       27.63       24.13      0.58 o
   2  -3   2      586.50      569.91      7.62 o
   3  -3   2      835.13      893.17     11.32 o
   4  -3   2      525.20      499.73     10.13 o
   5  -3   2        0.75       -0.09      1.19 o
   6  -3   2       55.90       53.42      2.83 o
   7  -3   2       79.31       74.82      4.32 o
  -8  -2   2        1.14        6.43      7.30 o
  -7  -2   2       38.90       49.26      4.55 o
  -6  -2   2      265.05      259.89      5.55 o
  -5  -2   2      388.26      379.88      6.73 o
  -4  -2   2      338.83      336.95      4.88 o
  -3  -2   2      623.17      679.69      9.33 o
  -2  -2   2        5.57        5.99      0.28 o
  -1  -2   2       81.51       69.75      1.08 o
   0  -2   2      103.07       95.10      1.38 o
   1  -2   2     3303.69     3419.90     37.95 o
   2  -2   2      122.05      141.50      1.85 o
   3  -2   2        3.59        2.35      0.33 o
   4  -2   2      284.09      270.92      4.60 o
   5  -2   2      452.68      439.86     11.93 o
   6  -2   2      145.28      142.69      4.63 o
   7  -2   2       47.52       40.53      4.29 o
  -8  -1   2      121.10      118.21      6.51 o
  -7  -1   2      120.95      118.36      6.49 o
  -6  -1   2       17.61       19.16      1.33 o
  -5  -1   2       89.53       88.65      2.58 o
  -4  -1   2      709.71      690.63      9.05 o
  -3  -1   2     3933.67     4127.08     54.41 o
  -2  -1   2      527.71      548.79      7.78 o
  -1  -1   2     2833.13     2992.86     60.54 o
   0  -1   2     1606.44     1601.75     21.57 o
   1  -1   2     3628.54     3598.53     41.77 o
   2  -1   2     6850.01     6808.90    110.38 o
   3  -1   2     4762.75     4873.43     78.44 o
   4  -1   2      505.05      477.64      8.18 o
   5  -1   2        1.78        0.43      0.93 o
   6  -1   2      830.78      780.79     16.43 o
   7  -1   2      117.92      126.27      6.23 o
   8  -1   2        5.10        5.17      2.66 o
  -8   0   2        1.27        3.63      2.45 o
  -7   0   2      348.40      360.78      9.95 o
  -6   0   2      499.81      482.15     15.50 o
  -5   0   2       51.24       50.97      1.84 o
  -4   0   2        8.17       16.33      0.55 o
  -3   0   2      476.30      522.86      6.62 o
  -2   0   2       35.02       35.31      0.73 o
  -1   0   2    11606.72     9772.15    134.95 o
   0   0   2     7116.12     5759.83    126.28 o
   1   0   2     1976.82     1878.41     21.37 o
   2   0   2      532.27      596.51      9.10 o
   3   0   2     7703.42     8122.75    127.42 o
   4   0   2      905.63      876.57     12.55 o
   5   0   2      266.57      250.96      5.13 o
   6   0   2        5.82       10.60      1.17 o
   7   0   2        0.82        1.33      1.75 o
   8   0   2       17.99       15.65      2.96 o
  -8   1   2       33.81       37.35      4.39 o
  -7   1   2        2.61        5.76      2.25 o
  -6   1   2       35.56       31.75      2.21 o
  -5   1   2       51.47       54.15      2.22 o
  -4   1   2      531.23      512.96      8.23 o
  -3   1   2      322.64      325.02      4.36 o
  -2   1   2       91.79       77.58      1.32 o
  -1   1   2     1703.22     1830.17     37.37 o
   0   1   2       20.95       19.13      1.68 o
   1   1   2     1829.99     1768.97     22.20 o
   2   1   2     2245.97     2393.24     31.53 o
   3   1   2      138.17      116.01      1.80 o
   4   1   2      206.48      227.29      3.93 o
   5   1   2      117.35      116.31      2.86 o
   6   1   2      327.91      327.80      6.84 o
   7   1   2       52.28       59.05      2.45 o
   8   1   2       70.20       76.09      5.08 o
  -7   2   2      118.19      121.58      6.54 o
  -6   2   2      184.90      200.55      6.14 o
  -5   2   2      582.99      558.95     13.94 o
  -4   2   2       11.57       14.27      0.67 o
  -3   2   2      104.07       77.28      1.54 o
  -2   2   2     2868.27     2992.83     37.62 o
  -1   2   2     3046.12     2945.78     44.96 o
   0   2   2      198.91      146.59      5.57 o
   1   2   2    10647.91     9968.55    108.67 o
   2   2   2     1676.72     1769.77     21.18 o
   3   2   2     1800.84     1835.57     21.49 o
   4   2   2       18.90       28.51      0.81 o
   5   2   2      117.36      110.23      3.36 o
   6   2   2       46.06       43.38      2.42 o
   7   2   2       53.03       50.92      7.30 o
   8   2   2       21.11       25.58      2.54 o
  -7   3   2       87.36       94.82     14.31 o
  -6   3   2        5.28        3.84      1.45 o
  -5   3   2       72.16       61.81      2.80 o
  -4   3   2     1392.34     1431.00     21.74 o
  -3   3   2     3831.91     4003.76     56.74 o
  -2   3   2      447.30      414.62      5.92 o
  -1   3   2     1678.09     1749.83     22.52 o
   0   3   2     1388.80     1422.79     19.16 o
   1   3   2      516.31      539.02      6.76 o
   2   3   2      380.92      362.00      4.38 o
   3   3   2      314.84      300.94      3.81 o
   4   3   2       26.18       22.54      0.83 o
   5   3   2       35.40       34.32      2.12 o
   6   3   2      621.30      615.34     15.84 o
   7   3   2      167.93      168.68     13.58 o
  -7   4   2      113.08      109.98     10.52 o
  -6   4   2       49.99       45.65      4.05 o
  -5   4   2      131.80      146.80      4.56 o
  -4   4   2      287.02      272.27      5.50 o
  -3   4   2     1185.10     1210.34     16.61 o
  -2   4   2     1163.78     1131.69     15.59 o
  -1   4   2     4653.74     4926.33     68.65 o
   0   4   2      120.56      105.28      1.69 o
   1   4   2       55.01       62.91      1.09 o
   2   4   2      748.22      818.16     10.96 o
   3   4   2      571.10      514.23      6.82 o
   4   4   2      717.15      715.05      9.29 o
   5   4   2      917.73      920.51     19.48 o
   6   4   2       27.16       44.56      5.41 o
   7   4   2      113.06      106.27     11.25 o
  -7   5   2       13.29       18.99      3.21 o
  -6   5   2        3.56        5.84      2.34 o
  -5   5   2      388.85      408.35     13.58 o
  -4   5   2      229.98      236.92      4.84 o
  -3   5   2      756.95      766.69     10.76 o
  -2   5   2     1074.92     1089.91     15.50 o
  -1   5   2      629.65      645.28      9.53 o
   0   5   2      836.29      820.35     11.73 o
   1   5   2     1293.60     1391.96     22.71 o
   2   5   2      150.60      139.75      2.01 o
   3   5   2        7.24       10.64      1.07 o
   4   5   2       94.46       95.50      2.35 o
   5   5   2      468.50      492.74     11.10 o
   6   5   2       55.27       67.59      7.30 o
   7   5   2      149.07      144.62     10.79 o
  -6   6   2      128.87      129.41      7.60 o
  -5   6   2       61.12       68.86      2.46 o
  -4   6   2       84.76       93.01      4.30 o
  -3   6   2      785.54      796.79     13.15 o
  -2   6   2      598.37      615.29      9.27 o
  -1   6   2      144.53      149.61      2.66 o
   0   6   2        2.25        0.72      0.54 o
   1   6   2       18.80       15.71      0.99 o
   2   6   2      742.71      731.79     11.62 o
   3   6   2     1375.97     1421.28     21.60 o
   4   6   2      247.12      254.44      5.45 o
   5   6   2       14.37       15.08      1.81 o
   6   6   2        0.34        3.04      2.86 o
   7   6   2       24.63       32.21      8.48 o
  -6   7   2       21.50       23.37      3.80 o
  -5   7   2      248.14      271.70      8.28 o
  -4   7   2      259.99      269.54      8.56 o
  -3   7   2       35.63       29.18      2.89 o
  -2   7   2        5.86        4.80      0.87 o
  -1   7   2      218.59      237.89      5.18 o
   0   7   2     1472.26     1459.30     23.97 o
   1   7   2      519.92      521.08     11.92 o
   2   7   2      236.63      253.23     11.93 o
   3   7   2       20.79       24.87      1.47 o
   4   7   2       32.45       36.07      2.33 o
   5   7   2      141.02      140.76      5.19 o
   6   7   2       30.84       32.02      4.97 o
  -5   8   2        3.40        6.53      1.76 o
  -4   8   2       30.79       28.00      3.36 o
  -3   8   2       50.20       59.19      2.60 o
  -2   8   2      435.65      420.27      9.29 o
  -1   8   2       66.00       70.90      2.69 o
   0   8   2        0.76        1.46      1.10 o
   1   8   2        0.90        2.78      0.92 o
   2   8   2       55.64       49.18      2.23 o
   3   8   2      405.58      422.99      9.21 o
   4   8   2       55.48       62.59      3.99 o
   5   8   2        7.12        4.55      2.10 o
   6   8   2       23.93       26.63      5.26 o
  -4   9   2       13.00       13.16      1.85 o
  -3   9   2       47.25       53.52      3.03 o
  -2   9   2        2.12        8.17      1.27 o
  -1   9   2      516.52      512.46     10.91 o
   0   9   2      143.04      148.01      3.82 o
   1   9   2      354.19      372.75      7.26 o
   2   9   2        1.09        4.59      1.19 o
   3   9   2        2.90        5.48      2.33 o
   4   9   2        3.25       -0.51      2.16 o
   5   9   2      193.49      191.01     11.10 o
  -3  10   2      123.17      108.38      4.82 o
  -2  10   2      273.80      273.87      7.57 o
  -1  10   2       22.46       22.04      1.89 o
   0  10   2        4.53        6.10      1.66 o
   1  10   2       59.30       63.32      2.96 o
   2  10   2       56.21       62.04      3.70 o
   3  10   2       68.19       80.08      3.68 o
   4  10   2       49.69       47.90      4.14 o
  -2  11   2       74.77       78.31      3.58 o
  -1  11   2       58.86       55.95      3.50 o
   0  11   2       80.14       73.56      4.28 o
   1  11   2       68.31       73.32      5.55 o
   2  11   2       11.41       11.36      2.48 o
  -2 -11   3       15.01       19.96      1.71 o
  -1 -11   3        0.03        4.80      1.53 o
   0 -11   3       35.49       37.10      2.55 o
   1 -11   3       62.01       62.05      2.88 o
  -3 -10   3        7.77       10.36      1.45 o
  -2 -10   3      348.95      357.63      9.15 o
  -1 -10   3       25.07       29.60      1.76 o
   0 -10   3       45.14       42.62      2.36 o
   1 -10   3       19.57       19.53      1.45 o
   2 -10   3      103.78      104.33      3.56 o
   3 -10   3       75.35       74.49      3.09 o
  -5  -9   3       41.51       46.74      5.55 o
  -4  -9   3      200.25      211.91      9.91 o
  -3  -9   3       57.70       54.47      2.27 o
  -2  -9   3        3.80        5.32      1.06 o
  -1  -9   3        0.24       -0.26      1.43 o
   0  -9   3       20.88       21.35      1.21 o
   1  -9   3      294.15      290.65      5.32 o
   2  -9   3       29.14       30.57      1.88 o
   3  -9   3       13.66       14.90      1.44 o
   4  -9   3        1.07        2.33      1.01 o
  -5  -8   3       11.51       10.58      3.07 o
  -4  -8   3        4.83        6.04      2.61 o
  -3  -8   3       23.66       28.66      1.42 o
  -2  -8   3       81.78       76.74      2.20 o
  -1  -8   3      210.48      206.98      5.84 o
   0  -8   3      232.62      231.51      5.11 o
   1  -8   3        0.27        0.57      0.69 o
   2  -8   3      293.38      296.36      6.24 o
   3  -8   3      224.19      230.58      6.05 o
   4  -8   3      239.99      231.14      5.27 o
   5  -8   3       21.64       24.61      2.38 o
  -6  -7   3        3.92        8.58      2.37 o
  -5  -7   3       77.97       85.68      4.26 o
  -4  -7   3      317.64      319.70      7.01 o
  -3  -7   3      216.76      213.15      4.60 o
  -2  -7   3        0.01        0.48      0.65 o
  -1  -7   3      123.78      116.22      4.54 o
   0  -7   3      552.19      526.36      9.80 o
   1  -7   3      768.36      761.23     13.84 o
   2  -7   3      335.12      329.03      5.90 o
   3  -7   3       95.98      108.70      3.03 o
   4  -7   3       56.49       64.87      2.60 o
   5  -7   3       92.62       88.83      3.15 o
   6  -7   3      254.33      255.58     12.85 o
  -6  -6   3      229.34      240.53      8.77 o
  -5  -6   3       10.60       12.19      1.60 o
  -4  -6   3       44.81       39.79      2.10 o
  -3  -6   3       22.88       26.87      1.08 o
  -2  -6   3      814.26      826.78     14.26 o
  -1  -6   3      691.35      699.78     11.63 o
   0  -6   3      101.75      106.05      1.93 o
   1  -6   3      909.44      922.79     13.66 o
   2  -6   3     1179.55     1139.20     15.53 o
   3  -6   3      340.65      333.23      5.38 o
   4  -6   3       86.00       87.11      2.79 o
   5  -6   3       38.71       46.41      2.38 o
   6  -6   3        8.47       15.48      3.21 o
  -7  -5   3        6.95       13.57      5.20 o
  -6  -5   3       70.89       85.35      7.00 o
  -5  -5   3      147.48      150.48      4.27 o
  -4  -5   3      114.60      115.48      2.57 o
  -3  -5   3      208.19      190.28      3.35 o
  -2  -5   3       16.46       19.26      0.64 o
  -1  -5   3     1473.70     1493.18     22.50 o
   0  -5   3     2815.69     2920.66     33.83 o
   1  -5   3     1609.57     1559.24     19.09 o
   2  -5   3       58.75       60.43      1.17 o
   3  -5   3     2017.89     1968.21     25.24 o
   4  -5   3        1.98        3.09      0.76 o
   5  -5   3       54.94       57.53      2.61 o
   6  -5   3      221.87      232.27      9.06 o
   7  -5   3       17.01       21.03      3.51 o
  -7  -4   3      117.52      130.54      6.60 o
  -6  -4   3      237.79      242.83      7.46 o
  -5  -4   3      119.54      123.60      3.04 o
  -4  -4   3       86.87       99.88      2.10 o
  -3  -4   3      888.40      894.35     11.45 o
  -2  -4   3     1090.44     1144.56     14.64 o
  -1  -4   3      418.01      389.49      7.59 o
   0  -4   3     1881.25     1956.63     22.77 o
   1  -4   3      927.57      975.05     11.67 o
   2  -4   3     1043.78     1022.96     12.12 o
   3  -4   3      409.50      422.08      5.62 o
   4  -4   3       64.80       76.96      1.92 o
   5  -4   3       10.15        9.92      1.99 o
   6  -4   3       17.87       20.98      1.79 o
   7  -4   3       86.63       88.84      8.53 o
  -7  -3   3       37.40       40.11      4.15 o
  -6  -3   3       68.82       66.85      3.02 o
  -5  -3   3      184.89      168.23      3.95 o
  -4  -3   3      389.11      375.35      5.40 o
  -3  -3   3        5.67        6.98      0.39 o
  -2  -3   3      778.80      846.11     10.97 o
  -1  -3   3      566.17      470.02      5.72 o
   0  -3   3     3218.17     3260.17     40.17 o
   1  -3   3      118.48      137.66      1.80 o
   2  -3   3       65.31       79.45      1.97 o
   3  -3   3       62.50       59.70      1.10 o
   4  -3   3      565.46      588.49      8.56 o
   5  -3   3      572.60      594.40     14.80 o
   6  -3   3      517.63      494.11     12.73 o
   7  -3   3       54.21       47.98      3.56 o
  -7  -2   3       63.50       65.69      5.29 o
  -6  -2   3       89.38       88.67      3.35 o
  -5  -2   3       68.66       74.65      2.20 o
  -4  -2   3      745.88      714.06     10.13 o
  -3  -2   3     4036.45     4143.16     54.74 o
  -2  -2   3     1781.35     1861.26     26.30 o
  -1  -2   3     6411.45     6442.34     73.47 o
   0  -2   3      261.16      300.89      3.99 o
   1  -2   3       81.98       94.83      1.20 o
   2  -2   3      303.55      254.38      3.18 o
   3  -2   3     3495.94     3600.02     47.57 o
   4  -2   3      676.60      715.53     11.46 o
   5  -2   3       29.63       28.87      1.56 o
   6  -2   3      446.89      436.36     11.23 o
   7  -2   3      236.16      230.78      6.11 o
  -8  -1   3        1.84        8.35      2.71 o
  -7  -1   3       54.66       59.15      2.91 o
  -6  -1   3      409.09      398.90     14.08 o
  -5  -1   3      265.78      260.76      5.52 o
  -4  -1   3     1364.53     1442.12     18.49 o
  -3  -1   3       16.60       15.32      0.65 o
  -2  -1   3       22.70       36.87      0.72 o
  -1  -1   3     4074.57     3940.29     63.18 o
   0  -1   3     4316.16     4174.97     47.56 o
   1  -1   3       54.69       61.55      0.83 o
   2  -1   3      223.35      236.97      3.34 o
   3  -1   3      624.70      586.02     10.70 o
   4  -1   3      378.91      373.72      6.85 o
   5  -1   3      676.76      677.05     14.11 o
   6  -1   3      322.23      306.02      7.16 o
   7  -1   3       65.93       60.23      4.46 o
   8  -1   3       63.23       68.63      5.37 o
  -8   0   3       15.44       20.16      3.44 o
  -7   0   3      292.79      281.56     12.47 o
  -6   0   3       29.42       30.17      2.28 o
  -5   0   3      437.03      415.27      9.81 o
  -4   0   3     1227.80     1288.75     15.75 o
  -3   0   3     1852.81     1891.48     23.98 o
  -2   0   3      228.21      213.87      2.69 o
  -1   0   3     1477.53     1615.66     20.28 o
   0   0   3     4323.05     3952.78     49.42 o
   1   0   3     3355.73     3430.12     40.94 o
   2   0   3     4304.36     4318.62     57.13 o
   3   0   3     3233.52     3453.85     45.49 o
   4   0   3       78.07       66.56      1.33 o
   5   0   3      212.01      206.18      4.56 o
   6   0   3      320.85      313.09      6.40 o
   7   0   3      237.28      218.50     15.90 o
   8   0   3       64.65       70.75      5.01 o
  -8   1   3       25.97       28.69      3.94 o
  -7   1   3      289.41      291.85     15.19 o
  -6   1   3      279.27      291.84     10.66 o
  -5   1   3       42.66       43.92      2.04 o
  -4   1   3        3.38        3.51      0.35 o
  -3   1   3      874.37      926.46     10.71 o
  -2   1   3      743.59      799.03      9.77 o
  -1   1   3     1319.64     1363.54     17.10 o
   0   1   3     2446.39     2472.22     50.78 o
   1   1   3       10.17        2.10      0.26 o
   2   1   3      397.31      413.66      4.83 o
   3   1   3     1022.49      999.17     13.26 o
   4   1   3     1094.48     1196.05     19.64 o
   5   1   3       10.35       12.22      1.29 o
   6   1   3       90.67       93.52      2.69 o
   7   1   3       36.85       33.38      2.22 o
   8   1   3       32.15       39.51      4.82 o
  -7   2   3        1.41        1.95      2.48 o
  -6   2   3       12.87       11.91      1.54 o
  -5   2   3       36.99       44.76      2.28 o
  -4   2   3      226.81      234.87      3.36 o
  -3   2   3      223.07      180.03      2.68 o
  -2   2   3     1534.48     1637.21     20.60 o
  -1   2   3     4192.42     3998.46     57.23 o
   0   2   3    18827.36    16666.25    294.12 o
   1   2   3     5247.48     5421.08     64.42 o
   2   2   3      881.22      944.23     10.89 o
   3   2   3      530.58      540.07      6.37 o
   4   2   3      337.37      359.57      4.70 o
   5   2   3      382.41      385.41      8.56 o
   6   2   3      149.84      152.99      4.53 o
   7   2   3       22.72       23.60      2.16 o
   8   2   3       35.91       41.77      9.64 o
  -7   3   3      185.74      188.83     28.77 o
  -6   3   3      126.60      132.39      5.56 o
  -5   3   3      450.57      407.97     12.21 o
  -4   3   3       38.95       48.95      1.53 o
  -3   3   3      268.32      224.93      3.39 o
  -2   3   3     2770.13     3057.26     41.35 o
  -1   3   3     2532.49     2544.13     35.42 o
   0   3   3      446.68      423.85      6.26 o
   1   3   3     2065.81     2287.98     30.17 o
   2   3   3        2.14        5.54      0.47 o
   3   3   3     1823.44     1909.69     22.03 o
   4   3   3      321.12      330.30      4.46 o
   5   3   3      344.35      328.10      7.33 o
   6   3   3       38.95       49.00      2.87 o
   7   3   3        3.69        7.10      3.35 o
  -7   4   3        6.86       10.17      3.80 o
  -6   4   3       46.15       42.66      2.78 o
  -5   4   3      156.41      164.20      4.04 o
  -4   4   3     1297.31     1277.14     24.43 o
  -3   4   3     1029.05     1007.65     14.28 o
  -2   4   3      276.66      295.71      4.96 o
  -1   4   3       11.17        6.68      0.46 o
   0   4   3     2355.53     2431.29     35.44 o
   1   4   3     1281.07     1268.60     16.84 o
   2   4   3      885.91      926.18     11.80 o
   3   4   3       69.01       67.02      1.14 o
   4   4   3        9.54       15.02      1.40 o
   5   4   3      428.24      430.46      9.63 o
   6   4   3      401.81      392.07     11.44 o
   7   4   3      147.72      151.54      8.32 o
  -7   5   3      158.16      163.85      9.06 o
  -6   5   3      221.32      222.28     10.81 o
  -5   5   3       27.69       30.50      2.88 o
  -4   5   3     1664.82     1708.16     31.85 o
  -3   5   3      575.52      583.33      8.57 o
  -2   5   3      527.32      519.74      7.37 o
  -1   5   3       81.86       63.70      1.50 o
   0   5   3      610.20      643.57      9.86 o
   1   5   3        1.44        2.08      0.53 o
   2   5   3      922.57      929.95     12.82 o
   3   5   3     1975.23     1955.44     24.64 o
   4   5   3      937.23      909.08     15.18 o
   5   5   3        3.25        4.24      1.25 o
   6   5   3       11.39       12.99      3.80 o
   7   5   3       45.18       50.52     10.95 o
  -6   6   3      105.18      108.96      7.01 o
  -5   6   3      489.30      515.33     18.61 o
  -4   6   3      521.16      507.78     11.71 o
  -3   6   3       51.74       51.83      1.53 o
  -2   6   3        9.86       13.07      0.85 o
  -1   6   3      484.17      471.22      7.36 o
   0   6   3      384.98      359.54      5.44 o
   1   6   3      486.94      482.82      8.25 o
   2   6   3       39.76       35.34      1.61 o
   3   6   3        0.50        0.90      0.69 o
   4   6   3      168.61      164.42      3.87 o
   5   6   3      312.44      311.97      7.84 o
   6   6   3       55.91       56.36      5.40 o
   7   6   3        2.03        2.77      6.86 o
  -6   7   3       95.26       78.58      6.43 o
  -5   7   3        1.91        2.56      1.12 o
  -4   7   3       58.98       61.11      3.16 o
  -3   7   3      402.29      409.72      9.56 o
  -2   7   3      180.90      199.36      4.32 o
  -1   7   3      112.55      108.95      2.66 o
   0   7   3        4.19        4.92      1.07 o
   1   7   3      118.88      120.12      2.69 o
   2   7   3      340.92      353.37      8.80 o
   3   7   3      663.52      683.64     14.49 o
   4   7   3      193.69      196.37      5.65 o
   5   7   3        4.91        5.18      1.75 o
   6   7   3       42.88       48.90      5.88 o
  -5   8   3       40.44       38.67      2.29 o
  -4   8   3      144.35      145.45      5.45 o
  -3   8   3       47.44       51.75      2.20 o
  -2   8   3        2.81        5.09      1.03 o
  -1   8   3      282.71      303.07      6.92 o
   0   8   3      434.75      440.45     10.79 o
   1   8   3      592.22      586.44     11.28 o
   2   8   3       82.54       83.05      2.44 o
   3   8   3        0.28        3.60      1.04 o
   4   8   3      124.03      122.87      9.49 o
   5   8   3       46.45       52.24      4.32 o
   6   8   3       16.01       19.57      5.55 o
  -4   9   3       25.78       21.13      2.32 o
  -3   9   3      289.73      283.73      6.90 o
  -2   9   3      115.88      113.59      3.46 o
  -1   9   3       98.40      104.44      3.53 o
   0   9   3       10.28       14.22      1.24 o
   1   9   3      493.38      499.30     15.26 o
   2   9   3      150.69      158.98      4.49 o
   3   9   3       20.17       18.29      2.24 o
   4   9   3       48.01       41.19      4.06 o
   5   9   3        2.27        4.35      2.79 o
  -3  10   3        2.12        5.34      1.89 o
  -2  10   3        1.09        4.92      1.55 o
  -1  10   3      333.41      326.95      8.59 o
   0  10   3      460.68      465.17     11.69 o
   1  10   3       61.93       63.56      4.82 o
   2  10   3        0.10       -0.62      1.82 o
   3  10   3      210.69      199.33     10.37 o
   4  10   3       24.67       28.84      3.94 o
  -2  11   3       39.90       42.69      2.79 o
  -1  11   3        6.21        8.27      1.67 o
   0  11   3        1.87        4.46      1.86 o
   1  11   3      164.38      154.93      6.16 o
   2  11   3       59.84       64.85      5.26 o
  -1 -11   4      148.97      151.82      4.33 o
   0 -11   4       17.45       22.46      1.79 o
   1 -11   4        0.76        1.01      1.41 o
  -3 -10   4      152.70      158.43      5.60 o
  -2 -10   4        4.22        7.45      1.29 o
  -1 -10   4       34.89       35.90      1.92 o
   0 -10   4       37.33       42.93      2.40 o
   1 -10   4      141.92      139.29      3.82 o
   2 -10   4       19.67       17.86      1.66 o
   3 -10   4        0.17        1.36      1.30 o
  -4  -9   4        0.82        4.31      1.81 o
  -3  -9   4      128.86      138.24      3.77 o
  -2  -9   4      147.39      150.09      3.97 o
  -1  -9   4       59.84       64.05      2.10 o
   0  -9   4       83.57       81.39      2.25 o
   1  -9   4        0.86        2.90      0.89 o
   2  -9   4      118.46      119.78      4.89 o
   3  -9   4      208.77      210.97      6.56 o
   4  -9   4      131.59      126.33      3.45 o
  -5  -8   4      109.53      115.90      5.11 o
  -4  -8   4      134.86      133.20      4.34 o
  -3  -8   4       91.22       97.93      2.66 o
  -2  -8   4        0.76       -0.22      0.83 o
  -1  -8   4       55.60       61.15      1.90 o
   0  -8   4      106.52      110.27      2.67 o
   1  -8   4       20.23       20.14      1.05 o
   2  -8   4      506.01      500.32      8.66 o
   3  -8   4       75.41       76.70      2.33 o
   4  -8   4       73.07       71.53      2.36 o
   5  -8   4      293.27      303.92      9.89 o
  -6  -7   4       82.25       88.85      4.76 o
  -5  -7   4       14.74       18.34      1.68 o
  -4  -7   4       32.19       40.82      1.95 o
  -3  -7   4       79.56       79.81      2.69 o
  -2  -7   4      411.76      410.15      7.77 o
  -1  -7   4       23.95       24.78      1.48 o
   0  -7   4       52.22       50.28      1.57 o
   1  -7   4      113.08      121.12      2.63 o
   2  -7   4       18.15       16.38      0.89 o
   3  -7   4      680.10      644.98     12.63 o
   4  -7   4      506.88      471.94      9.95 o
   5  -7   4       36.07       36.68      2.31 o
   6  -7   4       72.36       79.75      6.72 o
  -6  -6   4      345.83      362.97      9.73 o
  -5  -6   4      135.37      134.65      3.91 o
  -4  -6   4       25.63       27.22      1.93 o
  -3  -6   4      591.77      601.28     12.32 o
  -2  -6   4      205.01      201.65      4.01 o
  -1  -6   4     1019.09     1010.09     15.39 o
   0  -6   4     1846.82     1784.61     25.40 o
   1  -6   4      411.61      382.98      5.33 o
   2  -6   4      100.27       98.57      1.84 o
   3  -6   4      577.17      533.11      8.19 o
   4  -6   4      419.00      428.44      8.60 o
   5  -6   4      413.07      398.72      9.71 o
   6  -6   4       50.91       47.03      9.64 o
  -7  -5   4      330.13      323.44     15.03 o
  -6  -5   4       50.81       50.75      2.47 o
  -5  -5   4        3.17        4.26      0.88 o
  -4  -5   4       62.45       64.10      1.90 o
  -3  -5   4     1309.26     1318.04     21.19 o
  -2  -5   4       48.61       46.92      1.02 o
  -1  -5   4      490.69      499.34      6.82 o
   0  -5   4     1214.67     1309.81     15.33 o
   1  -5   4      216.58      184.13      2.45 o
   2  -5   4      374.84      380.44      4.91 o
   3  -5   4     3207.30     3279.94     43.95 o
   4  -5   4      144.23      150.87      2.83 o
   5  -5   4       71.51       77.38      2.48 o
   6  -5   4       61.87       67.03      3.84 o
   7  -5   4      161.74      164.73     16.36 o
  -7  -4   4       29.86       35.51      6.65 o
  -6  -4   4       15.08       16.48      2.10 o
  -5  -4   4      198.86      201.96      4.92 o
  -4  -4   4      518.35      568.20      9.70 o
  -3  -4   4      146.83      175.28      2.76 o
  -2  -4   4      163.12      138.27      2.06 o
  -1  -4   4     2238.95     2295.90     30.42 o
   0  -4   4     1387.84     1391.14     16.54 o
   1  -4   4       30.15       33.28      0.74 o
   2  -4   4        1.25        1.08      0.28 o
   3  -4   4      113.17      115.68      1.88 o
   4  -4   4      365.40      389.00      7.30 o
   5  -4   4      113.27      121.03      3.94 o
   6  -4   4      209.30      215.01      6.31 o
   7  -4   4        2.79        5.91      2.55 o
  -7  -3   4       28.67       28.11      2.70 o
  -6  -3   4      158.28      162.85      5.78 o
  -5  -3   4        3.23        8.81      1.79 o
  -4  -3   4      383.34      403.75      7.22 o
  -3  -3   4     1880.89     1953.12     24.63 o
  -2  -3   4       98.00       81.54      1.56 o
  -1  -3   4     1113.97     1208.71     14.13 o
   0  -3   4        0.77        2.87      0.29 o
   1  -3   4      206.29      264.95      3.14 o
   2  -3   4     1136.18     1206.77     13.53 o
   3  -3   4      712.18      768.26      9.22 o
   4  -3   4       14.01       11.54      0.64 o
   5  -3   4       62.94       64.63      2.35 o
   6  -3   4       59.88       61.08      2.55 o
   7  -3   4      142.73      136.12      8.67 o
  -7  -2   4       12.68       15.26      2.67 o
  -6  -2   4      334.73      333.45      8.03 o
  -5  -2   4      688.21      718.99     14.43 o
  -4  -2   4        3.11        4.79      0.69 o
  -3  -2   4      124.46      128.68      2.12 o
  -2  -2   4      476.78      475.61      6.43 o
  -1  -2   4     1008.64     1084.78     13.24 o
   0  -2   4    14466.21    13541.63    148.64 o
   1  -2   4      814.41      891.46      9.96 o
   2  -2   4     2807.05     3051.60     32.42 o
   3  -2   4       88.67       61.07      1.08 o
   4  -2   4      906.28      937.13     17.07 o
   5  -2   4     1249.20     1218.07     28.85 o
   6  -2   4      183.70      185.58      5.51 o
   7  -2   4        0.40        1.38      1.19 o
  -7  -1   4      169.75      159.16     12.87 o
  -6  -1   4       69.22       69.69      2.79 o
  -5  -1   4      215.99      203.21      4.42 o
  -4  -1   4     3255.19     3401.86     40.93 o
  -3  -1   4      371.22      335.74      4.25 o
  -2  -1   4       82.43      115.65      1.78 o
  -1  -1   4    17452.11    15781.54    196.29 o
   0  -1   4    13108.69    11804.60    120.42 o
   1  -1   4     3686.27     3722.29     41.16 o
   2  -1   4     4658.56     4780.30     62.72 o
   3  -1   4     2185.96     2222.08     35.99 o
   4  -1   4       55.16       66.04      1.54 o
   5  -1   4      342.57      356.98      7.94 o
   6  -1   4      939.28      885.63     18.96 o
   7  -1   4      170.18      177.82      5.75 o
   8  -1   4       10.93       19.00      3.69 o
  -8   0   4        1.39        1.46      2.46 o
  -7   0   4      332.10      335.64     19.72 o
  -6   0   4      276.38      271.19     13.08 o
  -5   0   4      163.81      160.67      6.83 o
  -4   0   4      401.19      428.73      5.96 o
  -3   0   4      131.11      118.87      1.77 o
  -2   0   4     1458.76     1635.76     21.24 o
  -1   0   4       58.30       55.09      1.03 o
   0   0   4     4765.43     4345.52     49.50 o
   1   0   4      593.60      613.26      7.82 o
   2   0   4      104.38      112.78      1.66 o
   3   0   4     6867.67     6947.96     96.98 o
   4   0   4      734.32      730.22     12.19 o
   5   0   4       88.95       83.18      2.41 o
   6   0   4        5.04        6.40      1.20 o
   7   0   4       96.75      107.04      3.98 o
   8   0   4       57.69       64.64      7.45 o
  -7   1   4        0.83        3.95      3.21 o
  -6   1   4       14.69       16.26      2.28 o
  -5   1   4      391.08      383.34      9.95 o
  -4   1   4     1112.91     1134.19     15.43 o
  -3   1   4      204.27      193.98      2.61 o
  -2   1   4      215.33      232.57      3.20 o
  -1   1   4     1229.47     1261.82     16.76 o
   0   1   4       22.05       13.69      0.45 o
   1   1   4     1479.95     1446.70     18.19 o
   2   1   4     4240.42     4121.43     46.87 o
   3   1   4      212.91      194.94      2.39 o
   4   1   4       13.86       15.10      0.63 o
   5   1   4       96.56       87.90      3.15 o
   6   1   4      218.36      208.91      6.10 o
   7   1   4       93.11       90.09      3.00 o
   8   1   4       24.95       28.67      3.24 o
  -7   2   4      233.91      244.91     22.79 o
  -6   2   4      327.28      326.64      9.10 o
  -5   2   4       24.59       32.09      2.40 o
  -4   2   4       37.07       45.83      1.06 o
  -3   2   4     1343.20     1463.91     18.62 o
  -2   2   4      613.72      568.70      7.54 o
  -1   2   4      525.79      491.26      7.08 o
   0   2   4    14154.08    12921.46    338.93 o
   1   2   4      652.53      681.30     11.17 o
   2   2   4     1662.39     1640.21     21.83 o
   3   2   4      427.67      393.70      4.59 o
   4   2   4      833.12      849.27      9.91 o
   5   2   4        5.61        6.53      1.01 o
   6   2   4       32.83       30.32      2.03 o
   7   2   4        2.31        1.33      1.55 o
   8   2   4       70.38       75.95     11.98 o
  -7   3   4       22.22       33.32     11.10 o
  -6   3   4       64.79       63.43      3.16 o
  -5   3   4      357.34      332.59     13.93 o
  -4   3   4     3000.52     3095.40     57.38 o
  -3   3   4      443.07      418.46      6.65 o
  -2   3   4       56.64       62.12      1.16 o
  -1   3   4     2583.63     2700.39     38.15 o
   0   3   4     8499.49     8046.47    156.97 o
   1   3   4      137.90      128.05      1.76 o
   2   3   4     1725.65     1951.07     25.80 o
   3   3   4      123.67      128.43      1.75 o
   4   3   4       76.16       75.01      1.35 o
   5   3   4       40.11       43.00      3.12 o
   6   3   4     1033.80     1049.29     21.86 o
   7   3   4      182.57      181.96     10.94 o
  -7   4   4       52.87       63.47      9.06 o
  -6   4   4       49.70       51.23      3.86 o
  -5   4   4      158.05      161.10      8.76 o
  -4   4   4        4.17        7.51      1.41 o
  -3   4   4      589.24      583.11      8.34 o
  -2   4   4     1669.56     1547.23     24.35 o
  -1   4   4     7111.25     7564.62    106.61 o
   0   4   4        0.68        1.00      0.48 o
   1   4   4      768.39      821.56     11.12 o
   2   4   4      300.38      283.31      4.08 o
   3   4   4      398.16      376.48      4.92 o
   4   4   4      383.83      373.68      5.49 o
   5   4   4       48.72       47.77      3.49 o
   6   4   4        9.98       14.12      2.53 o
   7   4   4      118.34      114.54      7.29 o
  -7   5   4       94.42      114.22      7.01 o
  -6   5   4       81.28       79.75      5.55 o
  -5   5   4      505.56      486.57     18.52 o
  -4   5   4      151.98      141.94      3.29 o
  -3   5   4      406.84      416.30      5.95 o
  -2   5   4      123.57      128.45      2.30 o
  -1   5   4     2506.74     2609.44     37.19 o
   0   5   4     1162.77     1125.49     17.02 o
   1   5   4      508.61      512.64      7.11 o
   2   5   4        7.42        9.86      0.70 o
   3   5   4      616.35      647.06      9.08 o
   4   5   4       50.01       55.13      1.79 o
   5   5   4      201.74      199.40      5.68 o
   6   5   4      111.04      118.06      6.73 o
   7   5   4      108.51      115.97      7.12 o
  -6   6   4       86.28       84.42      6.13 o
  -5   6   4       28.30       40.02      4.38 o
  -4   6   4      413.35      396.18      9.57 o
  -3   6   4      826.15      790.82     12.71 o
  -2   6   4      726.18      741.02     11.04 o
  -1   6   4       83.74       90.73      1.88 o
   0   6   4       22.86       35.08      1.22 o
   1   6   4      363.17      362.93      6.13 o
   2   6   4     1277.34     1297.21     23.99 o
   3   6   4      516.68      506.91      8.93 o
   4   6   4      207.40      203.29      4.74 o
   5   6   4        5.73        6.39      1.21 o
   6   6   4       83.17       84.47      9.64 o
   7   6   4        4.61        7.63      3.57 o
  -6   7   4      105.13      113.05      7.30 o
  -5   7   4       76.77       69.26      3.44 o
  -4   7   4       41.13       38.29      2.41 o
  -3   7   4       67.92       66.05      2.28 o
  -2   7   4        1.28        1.41      0.83 o
  -1   7   4      345.61      330.76      6.21 o
   0   7   4      414.99      398.54     10.20 o
   1   7   4       51.29       48.13      1.51 o
   2   7   4      481.29      502.09      9.52 o
   3   7   4       82.36       87.79      2.58 o
   4   7   4      529.86      530.30     12.69 o
   5   7   4       78.37       81.19      4.22 o
   6   7   4        2.67        1.06      3.01 o
  -5   8   4       12.14       13.54      1.94 o
  -4   8   4      105.66      121.65      4.82 o
  -3   8   4      189.48      194.91      5.23 o
  -2   8   4      448.22      417.38      8.87 o
  -1   8   4       45.56       32.06      1.91 o
   0   8   4       41.61       40.15      1.92 o
   1   8   4        7.28        9.19      1.13 o
   2   8   4      265.34      250.37      5.54 o
   3   8   4      574.69      574.67     18.93 o
   4   8   4      180.45      180.78     13.29 o
   5   8   4        4.22        1.19      3.21 o
   6   8   4      145.56      132.62     10.81 o
  -4   9   4        9.08        9.56      1.94 o
  -3   9   4      118.89      115.14      3.77 o
  -2   9   4      397.00      394.65      9.37 o
  -1   9   4      375.41      374.14      8.21 o
   0   9   4      111.21      116.11      3.24 o
   1   9   4      396.75      411.42     15.38 o
   2   9   4       29.68       30.29      1.70 o
   3   9   4        4.90        2.06      1.44 o
   4   9   4      153.83      150.78     13.57 o
   5   9   4       79.00       77.79      9.49 o
  -3  10   4      226.99      208.45      8.18 o
  -2  10   4       30.98       35.53      2.35 o
  -1  10   4        1.25        3.13      1.40 o
   0  10   4      101.78      113.33      5.16 o
   1  10   4      205.68      204.34      8.27 o
   2  10   4       84.33       77.12      5.26 o
   3  10   4       26.82       32.42      2.40 o
   4  10   4        3.50        2.89      2.73 o
  -2  11   4       64.00       56.29      3.24 o
  -1  11   4       62.38       68.28      3.28 o
   0  11   4      196.97      209.29      6.50 o
   1  11   4        2.01        1.29      1.95 o
   2  11   4       44.97       43.23      4.67 o
  -1 -11   5        8.72       12.88      1.62 o
   0 -11   5       51.51       55.93      2.73 o
  -3 -10   5      199.57      195.16      6.02 o
  -2 -10   5        7.04       10.42      1.44 o
  -1 -10   5       38.65       38.20      2.13 o
   0 -10   5      200.01      190.45      5.33 o
   1 -10   5       72.44       65.95      2.49 o
   2 -10   5       66.94       71.36      3.05 o
   3 -10   5       87.96       93.28      3.55 o
  -4  -9   5      143.87      149.74      4.95 o
  -3  -9   5       13.17       13.53      1.36 o
  -2  -9   5       84.37       77.88      2.77 o
  -1  -9   5      138.16      146.89      3.61 o
   0  -9   5      117.79      126.20      3.18 o
   1  -9   5      149.49      134.45      3.15 o
   2  -9   5       11.61       12.43      1.24 o
   3  -9   5        0.07        2.34      1.65 o
   4  -9   5        7.95        8.93      1.35 o
  -5  -8   5        0.56        3.21      1.44 o
  -4  -8   5       17.83       23.82      2.10 o
  -3  -8   5      196.70      197.79      4.81 o
  -2  -8   5       90.46       91.63      2.65 o
  -1  -8   5      352.99      363.24      7.09 o
   0  -8   5      110.69      108.48      2.60 o
   1  -8   5       75.27       71.86      2.00 o
   2  -8   5      363.80      350.10      7.38 o
   3  -8   5      335.12      316.09      7.32 o
   4  -8   5      194.32      193.76      4.75 o
   5  -8   5        8.50       15.27      2.16 o
  -6  -7   5       63.66       72.67      4.26 o
  -5  -7   5       43.32       52.15      3.18 o
  -4  -7   5      140.21      143.77      3.89 o
  -3  -7   5       96.29       92.49      2.66 o
  -2  -7   5       29.10       29.31      1.60 o
  -1  -7   5      104.51       95.73      2.21 o
   0  -7   5      763.73      754.31     13.74 o
   1  -7   5      224.58      213.20      4.21 o
   2  -7   5       11.75        8.80      0.71 o
   3  -7   5        2.69        5.59      1.02 o
   4  -7   5      469.76      450.35      9.54 o
   5  -7   5       94.43       79.27      3.19 o
   6  -7   5      127.75      141.97     10.52 o
  -6  -6   5        0.39        5.49      1.47 o
  -5  -6   5       91.60       95.09      3.28 o
  -4  -6   5       32.53       30.67      2.31 o
  -3  -6   5      253.85      261.40      5.54 o
  -2  -6   5       78.69       80.10      2.09 o
  -1  -6   5      211.01      212.67      3.50 o
   0  -6   5       14.73       19.78      0.88 o
   1  -6   5      273.29      266.93      3.74 o
   2  -6   5     1843.26     1850.78     26.47 o
   3  -6   5      775.31      740.65     11.17 o
   4  -6   5       47.30       48.80      1.72 o
   5  -6   5       92.07      103.98      3.35 o
   6  -6   5       10.96       13.15      4.09 o
  -7  -5   5      140.47      164.65     14.78 o
  -6  -5   5       79.46       85.78      3.25 o
  -5  -5   5       60.69       62.14      2.83 o
  -4  -5   5      188.38      182.31      4.02 o
  -3  -5   5       23.24       26.06      0.96 o
  -2  -5   5      152.83      163.18      2.93 o
  -1  -5   5      634.95      648.51      8.37 o
   0  -5   5     1514.85     1484.17     17.39 o
   1  -5   5      631.35      613.26      7.29 o
   2  -5   5      149.57      151.58      2.05 o
   3  -5   5      560.92      587.30      8.03 o
   4  -5   5      148.91      143.78      3.30 o
   5  -5   5      147.37      154.17      3.98 o
   6  -5   5       56.87       63.37      4.14 o
   7  -5   5        1.66        3.80      3.21 o
  -7  -4   5       51.39       61.41      8.59 o
  -6  -4   5        7.98        8.01      1.36 o
  -5  -4   5        1.81        1.50      0.88 o
  -4  -4   5      128.62      127.53      2.78 o
  -3  -4   5     1119.35     1149.82     15.48 o
  -2  -4   5       28.22       21.95      0.71 o
  -1  -4   5        0.28        2.90      0.43 o
   0  -4   5        6.28        6.55      0.57 o
   1  -4   5     1054.74     1024.28     10.96 o
   2  -4   5     1027.67     1058.49     11.67 o
   3  -4   5      438.17      433.77      6.11 o
   4  -4   5      147.16      142.24      3.15 o
   5  -4   5       33.20       42.15      2.35 o
   6  -4   5      220.72      227.67      7.92 o
   7  -4   5       61.42       59.04      4.55 o
  -7  -3   5       47.82       58.40      7.45 o
  -6  -3   5       90.89       85.18      3.77 o
  -5  -3   5       13.56       16.42      1.96 o
  -4  -3   5      447.72      447.08      7.64 o
  -3  -3   5       60.24       58.96      1.21 o
  -2  -3   5     2629.82     2900.16     39.52 o
  -1  -3   5     2103.07     2018.94     24.88 o
   0  -3   5     3082.07     3166.54     37.43 o
   1  -3   5     1689.39     1935.29     21.05 o
   2  -3   5      453.80      533.56      6.21 o
   3  -3   5      105.55       95.26      1.59 o
   4  -3   5     1719.09     1747.58     27.29 o
   5  -3   5        7.38       11.10      1.15 o
   6  -3   5      273.63      254.88      6.43 o
   7  -3   5       28.21       29.89      2.84 o
  -7  -2   5       43.08       43.39      5.88 o
  -6  -2   5       14.92       18.14      2.02 o
  -5  -2   5      169.82      167.95      4.17 o
  -4  -2   5     3178.29     3332.81     59.81 o
  -3  -2   5     2770.06     2947.87     37.12 o
  -2  -2   5      920.04      897.40     11.34 o
  -1  -2   5      293.69      262.35      6.16 o
   0  -2   5     5256.04     5379.70     57.14 o
   1  -2   5      160.13      201.98      2.66 o
   2  -2   5      110.37      167.98      2.41 o
   3  -2   5     1094.98     1231.76     16.01 o
   4  -2   5       49.52       52.84      1.45 o
   5  -2   5       49.85       61.99      2.43 o
   6  -2   5      763.74      722.02     15.44 o
   7  -2   5      103.39      111.28      3.60 o
  -7  -1   5      234.02      230.69     17.57 o
  -6  -1   5      302.26      277.55     13.37 o
  -5  -1   5      150.13      159.19      4.35 o
  -4  -1   5       14.11       15.33      0.90 o
  -3  -1   5        3.09        2.69      0.35 o
  -2  -1   5     1283.79     1263.94     14.03 o
  -1  -1   5    37241.70    27344.15    433.76 o
   0  -1   5      405.80      471.39      5.29 o
   1  -1   5      929.55      948.82     11.95 o
   2  -1   5      257.75      250.50      3.53 o
   3  -1   5     2463.27     2694.55     37.93 o
   4  -1   5      466.65      453.21      8.83 o
   5  -1   5      891.98      870.45     18.34 o
   6  -1   5       35.69       38.20      1.90 o
   7  -1   5        8.90       10.83      1.56 o
  -7   0   5        8.14       11.12      4.67 o
  -6   0   5      294.33      275.16     11.76 o
  -5   0   5      603.98      610.66     13.79 o
  -4   0   5      506.00      458.75      5.93 o
  -3   0   5     1506.58     1550.98     18.41 o
  -2   0   5      315.05      325.16      3.94 o
  -1   0   5     1520.54     1594.29     18.26 o
   0   0   5     2207.93     2282.08     26.09 o
   1   0   5     2401.70     2618.35     34.67 o
   2   0   5     1014.09     1093.30     13.12 o
   3   0   5      326.63      297.36      4.04 o
   4   0   5        4.74        3.41      0.36 o
   5   0   5      670.07      634.83     13.58 o
   6   0   5      348.49      345.12      9.48 o
   7   0   5      201.06      197.89      6.37 o
   8   0   5        7.31        8.29      2.46 o
  -7   1   5      170.97      167.89     25.41 o
  -6   1   5       88.52       85.50      4.41 o
  -5   1   5        0.78        1.53      0.97 o
  -4   1   5      196.82      206.97      3.14 o
  -3   1   5      294.47      298.86      3.92 o
  -2   1   5     1220.63     1395.13     16.77 o
  -1   1   5      731.31      827.10     10.14 o
   0   1   5       56.09       50.63      0.84 o
   1   1   5      142.28      128.21      1.72 o
   2   1   5     2130.27     2253.20     27.30 o
   3   1   5     3296.82     3427.25     40.86 o
   4   1   5      203.95      205.10      3.21 o
   5   1   5       10.16        8.36      1.22 o
   6   1   5       53.89       50.07      2.87 o
   7   1   5        4.22        7.11      1.68 o
   8   1   5       30.87       32.72     12.27 o
  -7   2   5       13.12       22.31      3.12 o
  -6   2   5        6.60        3.78      1.46 o
  -5   2   5      318.57      319.98      9.88 o
  -4   2   5      842.43      837.16     12.33 o
  -3   2   5      506.57      556.99      7.30 o
  -2   2   5       77.59       91.19      1.40 o
  -1   2   5      253.63      238.21      3.44 o
   0   2   5      481.02      639.04      8.64 o
   1   2   5     6619.35     6039.63     97.16 o
   2   2   5     6175.70     6294.10     82.69 o
   3   2   5       47.68       62.54      1.02 o
   4   2   5       24.53       20.60      0.73 o
   5   2   5      477.01      479.84     12.92 o
   6   2   5      147.66      148.03      5.19 o
   7   2   5       41.35       37.85      2.59 o
   8   2   5        1.58        4.97      6.43 o
  -7   3   5      121.47      140.51     26.57 o
  -6   3   5      263.98      248.54     11.70 o
  -5   3   5      708.92      755.13     32.10 o
  -4   3   5      595.67      580.62     10.12 o
  -3   3   5     1051.68     1132.66     17.53 o
  -2   3   5      580.31      533.22      7.62 o
  -1   3   5     4163.27     4200.69     58.97 o
   0   3   5      562.87      543.39      8.49 o
   1   3   5     1861.70     2097.61     29.50 o
   2   3   5     1950.59     1914.01     26.80 o
   3   3   5     1575.95     1607.82     19.64 o
   4   3   5      326.05      332.25      4.24 o
   5   3   5     1152.76     1150.56     24.10 o
   6   3   5      632.40      611.55     15.14 o
   7   3   5       70.70       73.88      6.81 o
  -7   4   5        0.25        5.68      3.23 o
  -6   4   5       92.07       94.41      5.07 o
  -5   4   5      830.99      840.58     48.49 o
  -4   4   5       56.30       63.07      2.18 o
  -3   4   5      174.30      166.19      2.87 o
  -2   4   5      285.97      271.24      4.18 o
  -1   4   5     1182.95     1171.57     18.53 o
   0   4   5     4066.59     3825.26     84.76 o
   1   4   5     6301.23     6315.06     88.01 o
   2   4   5     2693.98     2923.38     38.70 o
   3   4   5       87.52      106.01      1.51 o
   4   4   5       61.19       63.51      1.22 o
   5   4   5     1701.47     1727.20     31.15 o
   6   4   5      380.79      380.15     11.60 o
   7   4   5       97.96      101.77      7.15 o
  -7   5   5      259.33      287.42     13.44 o
  -6   5   5      131.19      127.66      7.30 o
  -5   5   5       55.00       51.26      4.23 o
  -4   5   5     1045.37     1050.10     18.98 o
  -3   5   5      948.17      922.80     13.10 o
  -2   5   5      475.71      477.44      7.51 o
  -1   5   5        7.82        7.59      0.60 o
   0   5   5       23.76       13.24      0.99 o
   1   5   5      505.38      496.72      7.19 o
   2   5   5      220.94      204.18      3.05 o
   3   5   5      240.43      222.66      3.34 o
   4   5   5      221.41      216.58      3.76 o
   5   5   5        0.50        2.32      1.18 o
   6   5   5       93.14       90.98      9.35 o
   7   5   5       97.56       28.92     30.38 o
  -6   6   5       77.50       80.92      6.13 o
  -5   6   5      312.28      292.97     13.44 o
  -4   6   5      292.32      274.06      7.86 o
  -3   6   5        9.81        8.51      0.88 o
  -2   6   5       52.06       51.47      1.66 o
  -1   6   5     1084.22     1085.22     18.33 o
   0   6   5      229.98      237.92      4.27 o
   1   6   5      193.92      194.13      3.51 o
   2   6   5      127.84      124.60      2.51 o
   3   6   5      138.13      129.76      2.49 o
   4   6   5      209.32      207.28      4.96 o
   5   6   5      116.86      108.67      3.32 o
   6   6   5       81.82       85.38      6.10 o
   7   6   5        3.30        3.73      3.65 o
  -6   7   5       16.10       15.48      3.51 o
  -5   7   5       12.13       10.47      1.75 o
  -4   7   5      251.31      261.13      7.21 o
  -3   7   5      311.51      300.90      6.96 o
  -2   7   5      479.25      487.46     10.96 o
  -1   7   5        3.61        2.20      0.80 o
   0   7   5       37.59       39.79      1.49 o
   1   7   5       21.39       17.76      1.35 o
   2   7   5     1625.00     1717.99     37.80 o
   3   7   5      356.43      366.82      9.49 o
   4   7   5       42.79       45.41      2.14 o
   5   7   5        0.71        0.57      1.74 o
   6   7   5       43.18       46.25      5.08 o
  -5   8   5       29.46       24.99      2.32 o
  -4   8   5       51.51       56.20      3.36 o
  -3   8   5       32.67       38.32      2.02 o
  -2   8   5      258.58      223.96      5.11 o
  -1   8   5       21.27       26.19      1.48 o
   0   8   5      377.32      356.29      7.63 o
   1   8   5      966.03      992.74     26.03 o
   2   8   5      144.13      153.16      4.73 o
   3   8   5      165.12      168.93      4.60 o
   4   8   5       70.40       68.20      3.41 o
   5   8   5       43.09       39.80      3.44 o
   6   8   5       70.15       60.76      7.89 o
  -4   9   5       46.13       35.35      2.95 o
  -3   9   5       73.53       72.35      2.72 o
  -2   9   5      240.45      263.55      6.20 o
  -1   9   5        3.15        6.07      1.18 o
   0   9   5       90.17       85.45      3.67 o
   1   9   5      470.98      498.19     10.55 o
   2   9   5      512.46      504.67     16.30 o
   3   9   5       18.51       20.90      3.94 o
   4   9   5       18.86       15.64      2.92 o
   5   9   5       68.76       56.09      7.30 o
  -3  10   5       13.29       19.13      2.24 o
  -2  10   5      131.59      131.84      4.41 o
  -1  10   5      113.27      118.44      4.14 o
   0  10   5      309.19      321.74      8.48 o
   1  10   5       72.46       81.25      6.46 o
   2  10   5       17.30       20.16      2.16 o
   3  10   5      255.73      246.03     32.43 o
   4  10   5       51.82       48.20      8.47 o
  -2  11   5       36.46       39.36      2.79 o
  -1  11   5       44.89       56.60      3.13 o
   0  11   5       45.14       58.62      3.13 o
   1  11   5       51.24       46.08      3.70 o
   2  11   5       81.86       79.46      5.84 o
  -3 -10   6       28.88       31.83      2.54 o
  -2 -10   6       51.83       49.66      2.50 o
  -1 -10   6       34.08       38.02      2.24 o
   0 -10   6      119.11      124.69      3.66 o
   1 -10   6       86.74       89.30      2.95 o
   2 -10   6        6.69        7.71      1.47 o
   3 -10   6        0.34        0.80      1.30 o
  -4  -9   6       76.99       82.91      3.76 o
  -3  -9   6       77.19       85.82      3.15 o
  -2  -9   6       52.16       57.30      2.68 o
  -1  -9   6      199.25      208.87      4.76 o
   0  -9   6        9.60        8.80      1.20 o
   1  -9   6       43.17       46.94      2.24 o
   2  -9   6       79.70       81.36      2.69 o
   3  -9   6      118.21      118.25      3.89 o
   4  -9   6       97.47      103.04      4.91 o
  -5  -8   6      106.13      109.94      4.31 o
  -4  -8   6      109.41      111.86      4.23 o
  -3  -8   6       34.30       40.20      1.92 o
  -2  -8   6      133.75      137.26      3.56 o
  -1  -8   6      130.91      134.23      3.36 o
   0  -8   6      127.21      125.24      2.95 o
   1  -8   6       16.00       13.63      1.08 o
   2  -8   6      122.11      120.16      3.02 o
   3  -8   6        1.18        3.77      0.87 o
   4  -8   6       79.48       76.80      3.31 o
   5  -8   6      219.30      235.25      9.39 o
  -6  -7   6       26.60       30.77      2.53 o
  -5  -7   6       39.04       38.15      2.62 o
  -4  -7   6      200.35      201.25      5.20 o
  -3  -7   6      348.36      366.99      7.37 o
  -2  -7   6      349.18      333.40      6.57 o
  -1  -7   6       48.56       50.85      1.50 o
   0  -7   6       57.14       59.35      1.82 o
   1  -7   6      513.70      502.93      9.28 o
   2  -7   6        5.34        4.57      0.65 o
   3  -7   6      652.28      612.78     12.42 o
   4  -7   6      217.81      227.20      6.60 o
   5  -7   6        1.99        2.22      1.36 o
  -6  -6   6      112.74      113.71      4.05 o
  -5  -6   6       58.07       60.74      2.85 o
  -4  -6   6      101.31      100.31      3.42 o
  -3  -6   6       17.51       20.18      1.20 o
  -2  -6   6      181.25      170.49      3.71 o
  -1  -6   6     1067.09     1103.12     16.98 o
   0  -6   6      636.40      575.46      8.45 o
   1  -6   6       15.93       15.80      0.74 o
   2  -6   6       85.97       90.49      1.72 o
   3  -6   6      272.79      264.08      4.67 o
   4  -6   6      183.62      177.72      4.79 o
   5  -6   6      175.32      180.85      5.39 o
   6  -6   6      147.01      141.68      8.47 o
  -7  -5   6       10.53       21.99      5.51 o
  -6  -5   6        0.62        2.28      1.28 o
  -5  -5   6       17.02       15.80      1.58 o
  -4  -5   6      455.95      470.68      8.48 o
  -3  -5   6       19.95       21.06      0.93 o
  -2  -5   6        3.30        3.76      0.50 o
  -1  -5   6       57.79       55.36      1.11 o
   0  -5   6        5.63       11.09      0.81 o
   1  -5   6     1500.35     1548.27     17.99 o
   2  -5   6     2114.97     2092.03     24.62 o
   3  -5   6       16.03       15.21      0.88 o
   4  -5   6        6.27        6.24      0.81 o
   5  -5   6       41.87       40.52      2.05 o
   6  -5   6      298.44      303.10      9.70 o
  -7  -4   6        3.95        7.00      3.30 o
  -6  -4   6      176.32      164.99      5.57 o
  -5  -4   6       77.39       79.36      2.70 o
  -4  -4   6       45.88       52.94      1.90 o
  -3  -4   6        9.94       14.99      0.94 o
  -2  -4   6       83.06       88.62      2.18 o
  -1  -4   6      638.55      642.39      8.50 o
   0  -4   6     2437.44     2456.09     30.33 o
   1  -4   6     1266.93     1271.66     14.77 o
   2  -4   6       22.05       27.17      0.70 o
   3  -4   6      680.68      705.04      9.44 o
   4  -4   6        9.52       11.59      0.89 o
   5  -4   6      120.21      116.81      3.82 o
   6  -4   6      131.40      132.06      4.56 o
   7  -4   6        7.59        9.35      2.61 o
  -7  -3   6       29.52       26.13      3.36 o
  -6  -3   6       91.98       83.78      2.80 o
  -5  -3   6      391.82      390.85     10.58 o
  -4  -3   6      447.57      448.71      8.51 o
  -3  -3   6      872.02      848.54     11.06 o
  -2  -3   6        1.67        4.86      0.35 o
  -1  -3   6       75.45       86.56      1.47 o
   0  -3   6       13.22       19.32      0.80 o
   1  -3   6     2051.66     2125.40     29.52 o
   2  -3   6     1611.50     1624.36     18.26 o
   3  -3   6      579.28      583.48      8.39 o
   4  -3   6      445.46      422.65      9.47 o
   5  -3   6      735.68      693.31     25.47 o
   6  -3   6      409.63      414.98     16.56 o
   7  -3   6       36.92       38.38      3.11 o
  -7  -2   6      149.39      152.42      9.49 o
  -6  -2   6      320.51      328.39     12.82 o
  -5  -2   6        1.61        1.07      0.83 o
  -4  -2   6       73.87       78.53      2.79 o
  -3  -2   6      720.05      702.30      8.80 o
  -2  -2   6     5891.92     5953.76     70.91 o
  -1  -2   6     4739.17     4745.53     56.69 o
   0  -2   6      944.22      928.51     10.52 o
   1  -2   6      326.90      354.24      4.47 o
   2  -2   6      308.06      306.11      3.91 o
   3  -2   6     1158.93     1197.25     15.54 o
   4  -2   6     1374.93     1395.42     25.10 o
   5  -2   6      897.39      806.50     16.80 o
   6  -2   6       18.89       12.20      1.29 o
   7  -2   6       52.47       56.82      2.71 o
  -7  -1   6       11.84       13.60      2.12 o
  -6  -1   6       32.47       31.41      3.20 o
  -5  -1   6      220.66      205.82      4.92 o
  -4  -1   6     1218.56     1242.98     17.80 o
  -3  -1   6      476.82      443.26      5.34 o
  -2  -1   6      539.88      539.76      6.17 o
  -1  -1   6     3011.70     3061.47     48.45 o
   0  -1   6      705.38      775.93      8.57 o
   1  -1   6      600.63      637.85      8.44 o
   2  -1   6     2092.83     2364.11     30.28 o
   3  -1   6        0.67        9.25      0.48 o
   4  -1   6      144.22      160.43      3.56 o
   5  -1   6     1063.84     1051.34     25.20 o
   6  -1   6      364.01      374.54      8.49 o
   7  -1   6       86.93       78.60      3.66 o
  -7   0   6      272.67      276.38     20.74 o
  -6   0   6      164.68      164.62      8.88 o
  -5   0   6        8.14        7.86      1.14 o
  -4   0   6      152.37      136.96      2.20 o
  -3   0   6     1726.81     1701.03     19.60 o
  -2   0   6     1089.73     1175.69     13.58 o
  -1   0   6     2350.49     2520.42     42.16 o
   0   0   6     1166.32     1114.53     13.47 o
   1   0   6     1235.71     1344.00     17.14 o
   2   0   6     1139.33     1224.00     14.75 o
   3   0   6     2849.91     2938.56     38.76 o
   4   0   6      256.28      255.26      4.08 o
   5   0   6      112.82      114.40      3.69 o
   6   0   6       15.19       14.24      1.29 o
   7   0   6       26.24       29.57      2.08 o
   8   0   6      173.85      196.73      8.75 o
  -7   1   6       13.85       17.60      3.16 o
  -6   1   6      136.15      140.95      5.81 o
  -5   1   6      498.52      509.21     12.54 o
  -4   1   6     1098.35     1141.66     15.62 o
  -3   1   6      632.40      631.94      7.66 o
  -2   1   6       33.86       30.08      0.74 o
  -1   1   6     2534.23     2656.99     33.20 o
   0   1   6      369.93      358.88      4.99 o
   1   1   6     2223.40     2271.49     31.04 o
   2   1   6     1081.05     1085.91     13.03 o
   3   1   6       46.83       57.96      0.98 o
   4   1   6       65.35       67.58      1.37 o
   5   1   6       92.24       91.70      3.34 o
   6   1   6      405.94      392.68     10.56 o
   7   1   6       46.71       45.03      3.28 o
   8   1   6        0.07        3.21      6.43 o
  -7   2   6      193.17      195.37     18.93 o
  -6   2   6       12.48       15.24      4.69 o
  -5   2   6        1.75        1.47      1.10 o
  -4   2   6       33.22       42.15      1.09 o
  -3   2   6       39.59       35.59      0.89 o
  -2   2   6     1608.02     1712.19     20.55 o
  -1   2   6      681.92      749.53      9.55 o
   0   2   6       38.81       52.15      1.07 o
   1   2   6      211.65      221.21      4.19 o
   2   2   6     6557.64     6581.60    106.63 o
   3   2   6     2450.25     2598.49     36.44 o
   4   2   6      385.50      387.55      5.62 o
   5   2   6        0.31        0.76      1.73 o
   6   2   6      218.85      207.13      5.47 o
   7   2   6       33.62       38.30      3.65 o
  -7   3   6       97.65      102.98     19.43 o
  -6   3   6        1.51        4.79      1.47 o
  -5   3   6       17.74       22.27      2.08 o
  -4   3   6      802.15      781.80     11.07 o
  -3   3   6      478.81      483.70      7.16 o
  -2   3   6     1718.05     1936.55     26.48 o
  -1   3   6     4183.48     4239.01     56.22 o
   0   3   6     7919.36     7350.07    102.44 o
   1   3   6     3638.03     3801.16     67.16 o
   2   3   6       56.21       58.31      1.48 o
   3   3   6       57.87       52.86      1.12 o
   4   3   6       50.17       58.21      1.11 o
   5   3   6      923.32      949.28     17.53 o
   6   3   6      203.06      211.77      5.56 o
   7   3   6        0.36        1.28      3.58 o
  -7   4   6       71.63       74.49     11.10 o
  -6   4   6       97.23      106.21      6.86 o
  -5   4   6      114.27      118.80      6.72 o
  -4   4   6       34.89       27.69      1.58 o
  -3   4   6      189.44      178.10      3.26 o
  -2   4   6     3482.69     3752.37     52.99 o
  -1   4   6      596.52      558.77     11.79 o
   0   4   6       27.22       27.06      1.14 o
   1   4   6       36.72       43.32      0.93 o
   2   4   6     3841.02     3880.57     72.20 o
   3   4   6      767.48      746.41     10.05 o
   4   4   6       93.29       84.86      1.61 o
   5   4   6      283.57      296.12      7.09 o
   6   4   6        7.25       11.30      2.55 o
   7   4   6       26.47       24.41      3.83 o
  -7   5   6       45.87       45.28      4.97 o
  -6   5   6      181.32      200.95      9.93 o
  -5   5   6      598.63      576.76     21.97 o
  -4   5   6       10.31        7.83      1.11 o
  -3   5   6       14.55       15.75      1.16 o
  -2   5   6      961.31      997.92     14.62 o
  -1   5   6     1855.06     1810.15     27.87 o
   0   5   6     1226.40     1219.72     18.50 o
   1   5   6      974.94      972.50     13.77 o
   2   5   6      215.87      214.53      3.86 o
   3   5   6      395.98      393.21      5.90 o
   4   5   6      410.30      400.31      6.28 o
   5   5   6      296.20      297.63      7.12 o
   6   5   6       19.74       24.51      3.49 o
   7   5   6       76.17       79.71     11.45 o
  -6   6   6       28.39       34.47      4.67 o
  -5   6   6       91.68       76.54      5.26 o
  -4   6   6      336.56      317.53      9.89 o
  -3   6   6      552.12      545.99     11.42 o
  -2   6   6      460.90      455.61      8.21 o
  -1   6   6        8.50       12.00      1.04 o
   0   6   6       69.82       71.27      3.59 o
   1   6   6      296.20      288.54      5.19 o
   2   6   6      347.70      337.33      6.59 o
   3   6   6      113.50      110.12      2.35 o
   4   6   6      157.30      157.64      3.37 o
   5   6   6       49.45       54.91      2.28 o
   6   6   6       89.43       88.32      6.10 o
   7   6   6       36.47       36.98      6.13 o
  -6   7   6       51.41       52.00      5.55 o
  -5   7   6      151.22      150.76      5.66 o
  -4   7   6        5.17        8.58      1.28 o
  -3   7   6       13.47       14.72      1.27 o
  -2   7   6      142.66      130.23      3.24 o
  -1   7   6      312.32      305.04      6.68 o
   0   7   6       99.61      110.36      3.08 o
   1   7   6      156.89      156.33      3.61 o
   2   7   6        4.27        5.23      0.73 o
   3   7   6      146.36      136.47      3.68 o
   4   7   6       94.36       95.12      3.08 o
   5   7   6      351.51      351.36      9.77 o
   6   7   6       33.30       38.76      4.69 o
  -5   8   6       25.95       29.96      2.38 o
  -4   8   6      125.86      123.72      4.82 o
  -3   8   6      757.89      733.93     15.26 o
  -2   8   6      151.24      151.89      4.09 o
  -1   8   6       78.17       62.63      2.35 o
   0   8   6        3.86        8.93      1.19 o
   1   8   6      963.74     1034.02     25.04 o
   2   8   6        3.58        4.52      0.83 o
   3   8   6      350.25      363.67     15.48 o
   4   8   6      165.21      159.54      5.73 o
   5   8   6       20.25       15.48      4.38 o
   6   8   6       39.57       39.73     25.71 o
  -4   9   6        0.12        2.63      1.61 o
  -3   9   6       32.68       31.73      1.96 o
  -2   9   6       79.24       80.94      3.02 o
  -1   9   6      524.30      482.39     10.43 o
   0   9   6      340.02      337.18      7.57 o
   1   9   6        8.31        6.61      1.11 o
   2   9   6      202.65      213.81      6.34 o
   3   9   6       56.19       67.38      7.30 o
   4   9   6       80.11       59.89      6.72 o
   5   9   6       46.39       34.47      5.84 o
  -3  10   6       92.12      107.95      4.72 o
  -2  10   6       10.80       13.07      1.76 o
  -1  10   6       13.03       18.19      1.89 o
   0  10   6      247.77      232.28      6.51 o
   1  10   6      453.76      472.96     16.40 o
   2  10   6       49.47       42.56      3.10 o
   3  10   6        3.33        5.59      2.10 o
   4  10   6        7.33       -3.51      3.51 o
  -2  11   6        6.95        9.77      1.79 o
  -1  11   6      217.42      232.09      6.73 o
   0  11   6       44.27       44.53      2.96 o
   1  11   6        3.45        1.31      2.92 o
   2  11   6       17.64       16.94      3.21 o
  -3 -10   7        1.01        2.62      1.65 o
  -2 -10   7       75.96       76.03      3.04 o
  -1 -10   7       41.99       38.84      2.32 o
   0 -10   7       18.79       19.42      1.76 o
   1 -10   7       58.15       56.19      2.43 o
   2 -10   7      150.39      152.55      4.70 o
  -4  -9   7       35.24       42.39      3.70 o
  -3  -9   7       33.73       34.78      2.79 o
  -2  -9   7       98.63      107.22      3.21 o
  -1  -9   7      122.27      125.33      3.29 o
   0  -9   7       75.98       75.81      2.73 o
   1  -9   7      331.27      323.49      6.47 o
   2  -9   7        2.68        2.22      1.06 o
   3  -9   7        1.83        3.98      1.30 o
   4  -9   7      154.37      164.10      6.36 o
  -5  -8   7        6.15       10.91      2.08 o
  -4  -8   7       63.49       68.78      3.72 o
  -3  -8   7      231.13      233.04      5.50 o
  -2  -8   7      150.43      149.74      3.64 o
  -1  -8   7       15.96       21.60      1.60 o
   0  -8   7        0.41        1.95      0.79 o
   1  -8   7        1.55        0.27      1.08 o
   2  -8   7      435.92      415.22      9.22 o
   3  -8   7      378.63      370.87      8.07 o
   4  -8   7       25.97       27.48      2.08 o
   5  -8   7       52.12       62.26      4.35 o
  -6  -7   7      141.52      155.66      5.63 o
  -5  -7   7       16.25       21.88      1.88 o
  -4  -7   7       54.24       58.14      2.63 o
  -3  -7   7        0.51        3.48      0.85 o
  -2  -7   7      480.75      472.10      8.90 o
  -1  -7   7       42.10       38.53      2.54 o
   0  -7   7      573.09      577.43      9.79 o
   1  -7   7        2.84        3.29      0.93 o
   2  -7   7       37.33       31.66      1.18 o
   3  -7   7       91.57       91.79      2.50 o
   4  -7   7      342.18      356.21      8.93 o
   5  -7   7       36.75       29.48      1.94 o
  -6  -6   7       11.69       15.27      1.88 o
  -5  -6   7      202.53      205.54      6.33 o
  -4  -6   7      178.65      183.67      4.72 o
  -3  -6   7      280.04      274.08      6.13 o
  -2  -6   7       90.66       91.16      2.24 o
  -1  -6   7        5.53        6.63      1.10 o
   0  -6   7        6.91        9.20      0.76 o
   1  -6   7      211.16      205.58      3.24 o
   2  -6   7     1967.70     1915.68     24.82 o
   3  -6   7      143.06      152.45      3.12 o
   4  -6   7       13.40       15.49      1.29 o
   5  -6   7       50.28       56.04      2.39 o
   6  -6   7       74.91       68.94      6.13 o
  -6  -5   7       60.19       62.33      2.95 o
  -5  -5   7       40.36       39.16      2.21 o
  -4  -5   7       17.47       22.48      1.77 o
  -3  -5   7        2.98        2.73      0.71 o
  -2  -5   7      200.97      207.98      3.96 o
  -1  -5   7      112.86      105.88      1.85 o
   0  -5   7      951.34      947.94     11.96 o
   1  -5   7      163.44      162.70      2.33 o
   2  -5   7      133.84      152.60      2.27 o
   3  -5   7      452.65      422.90      6.35 o
   4  -5   7      298.12      293.23      6.40 o
   5  -5   7      311.29      313.44      7.17 o
   6  -5   7        7.82        7.73      2.15 o
  -7  -4   7        8.00        9.64      3.30 o
  -6  -4   7       18.89       23.79      1.99 o
  -5  -4   7       10.84       11.14      1.25 o
  -4  -4   7      197.81      182.47      3.90 o
  -3  -4   7      261.09      266.79      4.13 o
  -2  -4   7        2.78        2.70      0.41 o
  -1  -4   7        2.30        0.80      0.58 o
   0  -4   7     1149.43     1095.66     13.15 o
   1  -4   7      730.38      654.78      8.29 o
   2  -4   7      787.97      783.73      9.83 o
   3  -4   7     1144.04     1112.36     15.88 o
   4  -4   7      235.55      221.02      4.46 o
   5  -4   7      113.23      119.88      3.29 o
   6  -4   7      111.66      110.37      4.07 o
   7  -4   7       82.47       77.25      7.74 o
  -7  -3   7       48.52       58.18      7.52 o
  -6  -3   7       25.62       29.79      2.07 o
  -5  -3   7      209.46      208.93      4.75 o
  -4  -3   7      224.35      223.81      4.38 o
  -3  -3   7       95.30      105.51      1.84 o
  -2  -3   7      640.76      625.42      8.15 o
  -1  -3   7     1961.15     1963.56     25.27 o
   0  -3   7     1673.03     1663.50     20.02 o
   1  -3   7       80.65       80.74      1.46 o
   2  -3   7      337.82      320.36      4.21 o
   3  -3   7     1259.92     1172.79     15.35 o
   4  -3   7       48.51       49.75      1.73 o
   5  -3   7      131.53      149.13      5.27 o
   6  -3   7       70.55       75.48      2.86 o
   7  -3   7       48.24       48.93      3.75 o
  -7  -2   7       43.16       41.06      3.72 o
  -6  -2   7       26.68       27.96      2.01 o
  -5  -2   7      414.56      423.85      8.73 o
  -4  -2   7      933.36      959.12     15.24 o
  -3  -2   7      516.83      473.20      6.29 o
  -2  -2   7     2805.68     3039.18     40.15 o
  -1  -2   7     2492.76     2723.30     31.65 o
   0  -2   7     4569.76     4577.97     52.50 o
   1  -2   7     3432.03     3611.54     38.49 o
   2  -2   7      523.63      473.53      5.84 o
   3  -2   7       33.57       34.16      0.78 o
   4  -2   7        2.05        5.36      0.77 o
   5  -2   7      280.62      268.95      7.32 o
   6  -2   7      448.19      439.95      9.96 o
   7  -2   7      126.15      120.59      5.44 o
  -7  -1   7      256.36      247.00     17.93 o
  -6  -1   7      141.87      138.85      4.32 o
  -5  -1   7       14.89       19.28      1.23 o
  -4  -1   7      260.00      261.64      4.32 o
  -3  -1   7     1154.20     1142.80     13.50 o
  -2  -1   7     1597.27     1579.54     18.18 o
  -1  -1   7     6872.74     6638.04     83.19 o
   0  -1   7      784.74      802.07      9.64 o
   1  -1   7        4.59       14.40      0.65 o
   2  -1   7     6436.90     6850.57     98.02 o
   3  -1   7      990.28      945.05     12.66 o
   4  -1   7      372.84      366.29      7.05 o
   5  -1   7      386.47      424.43     10.74 o
   6  -1   7        1.24        3.89      1.49 o
   7  -1   7       67.74       66.89      2.91 o
  -7   0   7        2.82        4.28      6.43 o
  -6   0   7      151.25      146.92      6.95 o
  -5   0   7      459.19      449.34     14.85 o
  -4   0   7      141.33      136.40      2.49 o
  -3   0   7      210.93      178.89      2.25 o
  -2   0   7      364.79      420.67      5.30 o
  -1   0   7     2084.92     2026.08     30.37 o
   0   0   7      723.57      745.44     10.53 o
   1   0   7      728.13      760.11      9.87 o
   2   0   7      275.89      338.58      4.26 o
   3   0   7       42.63       45.09      0.80 o
   4   0   7      105.46      112.62      2.16 o
   5   0   7      677.31      662.99     19.43 o
   6   0   7      437.67      442.57     11.54 o
   7   0   7       58.21       54.26      2.76 o
  -7   1   7      157.91      162.00     15.04 o
  -6   1   7      178.83      172.78      6.99 o
  -5   1   7       16.63       21.40      1.64 o
  -4   1   7      387.91      386.90      5.90 o
  -3   1   7      441.48      411.81      5.19 o
  -2   1   7      126.70       88.52      1.47 o
  -1   1   7      454.74      468.92      6.07 o
   0   1   7      100.91      124.17      2.34 o
   1   1   7       47.78       47.90      0.80 o
   2   1   7      905.77      916.14     12.25 o
   3   1   7     1591.37     1624.96     20.57 o
   4   1   7      413.04      405.67      5.90 o
   5   1   7        0.17       -0.49      1.56 o
   6   1   7       15.63       16.84      1.94 o
   7   1   7       76.86       88.51      4.99 o
  -7   2   7       34.78       53.61     15.04 o
  -6   2   7       33.08       37.38      3.20 o
  -5   2   7      913.85      922.46     25.61 o
  -4   2   7     1203.94     1199.44     17.23 o
  -3   2   7      437.93      435.85      6.09 o
  -2   2   7       52.50       64.32      1.33 o
  -1   2   7     1471.38     1427.54     21.97 o
   0   2   7      917.22      845.15     15.07 o
   1   2   7     2196.33     2186.28     30.56 o
   2   2   7     2231.90     2379.30     35.71 o
   3   2   7        0.56        3.03      0.65 o
   4   2   7       14.49       17.63      0.55 o
   5   2   7     1580.92     1572.41     29.94 o
   6   2   7      166.08      165.36      4.51 o
   7   2   7        1.65        2.04      1.67 o
  -7   3   7       61.96       64.88     15.92 o
  -6   3   7       21.37       27.20      2.30 o
  -5   3   7       48.97       46.34      2.92 o
  -4   3   7      623.71      650.05     12.18 o
  -3   3   7      886.99      865.33     16.04 o
  -2   3   7     1551.83     1626.11     22.97 o
  -1   3   7       36.52       33.83      1.01 o
   0   3   7        9.13       12.03      0.59 o
   1   3   7     1830.99     1888.35     28.34 o
   2   3   7     1875.63     1666.47     27.09 o
   3   3   7     1457.77     1512.96     25.69 o
   4   3   7     1330.76     1359.02     18.31 o
   5   3   7       52.57       52.75      4.34 o
   6   3   7      345.49      333.69      9.06 o
   7   3   7      227.32      220.82     17.24 o
  -7   4   7       71.88       73.03     10.22 o
  -6   4   7      213.50      222.55      8.65 o
  -5   4   7       84.91      106.96      4.95 o
  -4   4   7       85.36       85.60      2.34 o
  -3   4   7        8.88        6.34      0.58 o
  -2   4   7      336.19      338.67      5.35 o
  -1   4   7     2970.57     2881.38     40.75 o
   0   4   7     4987.40     5109.64     93.23 o
   1   4   7      415.64      475.17      6.97 o
   2   4   7       34.52       32.24      1.04 o
   3   4   7       13.38       11.74      0.65 o
   4   4   7     1333.53     1322.20     17.74 o
   5   4   7       12.97       17.00      1.39 o
   6   4   7      223.80      212.78      8.15 o
   7   4   7        9.88        7.50      2.87 o
  -7   5   7       13.55       16.36      3.21 o
  -6   5   7       55.26       73.32      5.55 o
  -5   5   7        8.27       10.81      2.63 o
  -4   5   7     1144.00     1112.87     21.16 o
  -3   5   7      429.30      430.37      6.73 o
  -2   5   7      787.46      815.12     11.83 o
  -1   5   7      154.71      170.41      2.89 o
   0   5   7      191.75      187.24      2.94 o
   1   5   7      312.08      297.74      4.60 o
   2   5   7      607.77      617.77      9.57 o
   3   5   7       97.17       90.56      2.17 o
   4   5   7        2.42        1.99      0.82 o
   5   5   7       62.36       65.04      3.07 o
   6   5   7      111.03      118.16      6.48 o
   7   5   7       91.71      106.76     15.34 o
  -6   6   7      135.72      137.01      7.89 o
  -5   6   7      118.71      118.89      7.01 o
  -4   6   7       33.95       30.33      3.18 o
  -3   6   7       16.04       19.99      1.15 o
  -2   6   7      342.08      373.02      6.79 o
  -1   6   7     1374.92     1360.15     22.28 o
   0   6   7      357.26      333.01      6.32 o
   1   6   7      401.64      385.48      6.84 o
   2   6   7        0.50        0.57      0.45 o
   3   6   7      630.66      647.45     11.52 o
   4   6   7      403.65      401.34     10.61 o
   5   6   7       29.81       35.86      4.74 o
   6   6   7       63.67       63.16      6.06 o
   7   6   7       16.93       19.00      3.94 o
  -6   7   7        3.44        7.60      2.92 o
  -5   7   7       24.05       31.84      3.80 o
  -4   7   7      386.65      372.20      9.93 o
  -3   7   7      412.01      379.57      9.71 o
  -2   7   7       58.30       61.23      2.27 o
  -1   7   7       45.78       52.03      2.24 o
   0   7   7       36.28       39.99      1.65 o
   1   7   7       50.36       49.21      1.62 o
   2   7   7      801.23      827.82     18.14 o
   3   7   7      249.56      245.08      6.26 o
   4   7   7       45.22       41.01      4.75 o
   5   7   7       73.53       68.21      5.40 o
   6   7   7       80.59       78.99      6.27 o
  -5   8   7        5.38        4.57      1.68 o
  -4   8   7        4.90        6.05      1.38 o
  -3   8   7       35.08       38.36      2.19 o
  -2   8   7      273.43      249.61      5.55 o
  -1   8   7       44.39       43.75      1.89 o
   0   8   7      599.28      608.38     12.98 o
   1   8   7       17.21       16.04      1.18 o
   2   8   7       51.65       49.90      1.75 o
   3   8   7       78.15       79.75      2.95 o
   4   8   7      563.66      440.17     34.47 o
   5   8   7       45.88       38.27      6.13 o
   6   8   7       19.26       13.15     29.50 o
  -4   9   7      112.73      102.28      4.41 o
  -3   9   7      150.07      164.38      5.29 o
  -2   9   7       39.33       38.14      2.08 o
  -1   9   7       28.22       22.91      1.60 o
   0   9   7      225.48      238.96      5.91 o
   1   9   7      296.99      321.14      9.14 o
   2   9   7      333.89      337.83      9.27 o
   3   9   7       33.97       47.03      4.09 o
   4   9   7       12.56        8.76      9.35 o
   5   9   7       55.23       44.70      6.43 o
  -3  10   7       74.47       74.11      3.34 o
  -2  10   7       96.18       98.25      4.16 o
  -1  10   7       48.37       56.14      2.96 o
   0  10   7      123.60      137.12      4.48 o
   1  10   7        3.42       10.16      1.91 o
   2  10   7       67.70       71.20      4.28 o
   3  10   7      226.90      225.08     41.34 o
   4  10   7       59.00       38.56      7.60 o
  -2  11   7        3.56        2.62      1.62 o
  -1  11   7       14.70       18.92      2.01 o
   0  11   7      131.89      132.28      4.53 o
   1  11   7      123.51      108.16      4.91 o
   2  11   7       10.34       10.37      2.07 o
  -2 -10   8        4.71        6.59      1.45 o
  -1 -10   8       47.44       51.84      2.65 o
   0 -10   8      220.54      218.24      6.00 o
   1 -10   8        9.39       13.76      1.42 o
   2 -10   8        8.39       12.49      1.59 o
  -4  -9   8       26.93       27.37      2.86 o
  -3  -9   8        9.21       11.21      1.99 o
  -2  -9   8      169.52      169.83      4.44 o
  -1  -9   8       40.79       43.80      1.99 o
   0  -9   8       21.05       24.80      1.87 o
   1  -9   8       55.45       63.06      2.35 o
   2  -9   8       93.66       90.90      3.07 o
   3  -9   8      100.44       91.88      3.70 o
   4  -9   8       10.23       15.40      2.80 o
  -5  -8   8       60.86       68.51      6.37 o
  -4  -8   8       11.55       12.31      2.32 o
  -3  -8   8        0.45        4.80      1.53 o
  -2  -8   8       66.18       62.88      2.23 o
  -1  -8   8      667.92      676.76     13.07 o
   0  -8   8      386.18      385.38      7.18 o
   1  -8   8       53.91       47.92      1.92 o
   2  -8   8        7.60        8.87      1.21 o
   3  -8   8        9.56       15.35      1.44 o
   4  -8   8       13.65       12.76      1.47 o
  -5  -7   8      126.00      117.23      4.62 o
  -4  -7   8       15.73       16.68      1.62 o
  -3  -7   8      528.82      538.72     10.81 o
  -2  -7   8      297.20      285.24      5.80 o
  -1  -7   8       74.75       70.92      2.39 o
   0  -7   8      187.68      185.34      3.73 o
   1  -7   8      474.79      470.20      8.65 o
   2  -7   8       13.05       14.47      0.91 o
   3  -7   8      252.19      256.57      5.83 o
   4  -7   8        0.21        2.62      1.19 o
   5  -7   8       38.89       37.25      2.33 o
  -6  -6   8       19.43       22.77      2.04 o
  -5  -6   8        6.74        6.78      1.54 o
  -4  -6   8       55.56       54.17      2.71 o
  -3  -6   8      133.53      128.46      3.20 o
  -2  -6   8      116.37      114.03      2.80 o
  -1  -6   8      905.37      923.68     15.24 o
   0  -6   8       55.96       52.08      1.41 o
   1  -6   8       94.40       76.75      1.73 o
   2  -6   8      125.15      117.20      2.11 o
   3  -6   8      359.55      363.39      6.25 o
   4  -6   8      238.62      235.53      5.93 o
   5  -6   8      100.25       98.31      3.22 o
   6  -6   8       21.71       27.75      4.09 o
  -6  -5   8        1.76        2.76      1.69 o
  -5  -5   8       62.19       64.42      2.60 o
  -4  -5   8      501.99      501.81     12.09 o
  -3  -5   8       51.76       49.95      1.58 o
  -2  -5   8       35.27       34.87      1.19 o
  -1  -5   8       53.06       60.65      1.34 o
   0  -5   8      134.58      129.18      2.14 o
   1  -5   8      337.22      328.22      4.61 o
   2  -5   8      691.99      698.36      9.01 o
   3  -5   8      243.41      254.69      3.94 o
   4  -5   8        0.19       -0.06      0.87 o
   5  -5   8       38.96       41.79      1.99 o
   6  -5   8      200.37      194.60      8.58 o
  -7  -4   8       26.93       26.68      2.89 o
  -6  -4   8      137.57      135.38      4.59 o
  -5  -4   8       22.52       25.47      1.70 o
  -4  -4   8        3.46        4.98      0.84 o
  -3  -4   8      109.15      108.74      2.63 o
  -2  -4   8        4.30        5.81      0.51 o
  -1  -4   8      907.52      878.00     11.98 o
   0  -4   8      846.96      856.14     11.18 o
   1  -4   8      505.83      493.88      6.54 o
   2  -4   8      649.48      655.70      8.41 o
   3  -4   8      828.58      828.85     12.97 o
   4  -4   8      235.99      243.42      5.46 o
   5  -4   8      213.08      203.31      4.95 o
   6  -4   8        4.40        3.93      1.53 o
   7  -4   8       11.28       12.93      2.96 o
  -7  -3   8       10.39       10.95      3.96 o
  -6  -3   8       37.05       35.82      2.02 o
  -5  -3   8       91.45       89.95      3.16 o
  -4  -3   8      902.24      890.13     13.98 o
  -3  -3   8      753.54      743.28      9.95 o
  -2  -3   8     1860.38     1984.90     25.08 o
  -1  -3   8        9.73       25.02      1.20 o
   0  -3   8     2761.14     2901.03     33.15 o
   1  -3   8     1383.74     1354.88     15.53 o
   2  -3   8     1525.80     1449.87     18.14 o
   3  -3   8     1118.67     1112.21     15.59 o
   4  -3   8      578.13      577.18     12.32 o
   5  -3   8      772.84      747.66     18.27 o
   6  -3   8      343.12      334.96     11.37 o
   7  -3   8       94.67       91.43      5.99 o
  -7  -2   8      143.46      140.19     11.42 o
  -6  -2   8        1.42        1.04      1.18 o
  -5  -2   8      650.40      625.59     14.88 o
  -4  -2   8      184.67      172.91      3.63 o
  -3  -2   8      689.72      699.24      9.58 o
  -2  -2   8      210.45      176.00      2.91 o
  -1  -2   8     5680.39     5635.03     68.66 o
   0  -2   8        2.80        4.66      0.39 o
   1  -2   8      217.47      214.41      2.78 o
   2  -2   8      689.92      702.46      8.86 o
   3  -2   8     1179.38     1171.43     15.51 o
   4  -2   8      437.00      438.86      8.48 o
   5  -2   8        2.13        3.82      1.26 o
   6  -2   8      137.85      125.58      4.28 o
   7  -2   8       51.93       48.40      3.31 o
  -7  -1   8       20.50       24.20      5.24 o
  -6  -1   8        6.93        6.38      1.41 o
  -5  -1   8      152.62      152.35      3.97 o
  -4  -1   8     1277.87     1217.50     17.55 o
  -3  -1   8       38.50       40.18      1.10 o
  -2  -1   8      197.50      187.01      2.44 o
  -1  -1   8     1067.16     1014.06     12.58 o
   0  -1   8     1463.01     1530.09     17.23 o
   1  -1   8      227.12      296.23      4.03 o
   2  -1   8     2297.48     2471.36     29.65 o
   3  -1   8      155.38      172.21      2.58 o
   4  -1   8      519.58      526.94      9.10 o
   5  -1   8        6.00       22.14      2.53 o
   6  -1   8      894.86      857.27     18.61 o
   7  -1   8      141.69      149.21      4.31 o
  -7   0   8       84.95       85.00      9.33 o
  -6   0   8      111.00      117.87      5.79 o
  -5   0   8       14.50       13.82      1.62 o
  -4   0   8     2491.30     2438.24     38.25 o
  -3   0   8      519.48      486.74      5.85 o
  -2   0   8      996.75      937.66     11.03 o
  -1   0   8     1342.04     1380.06     24.95 o
   0   0   8        0.53        1.51      0.27 o
   1   0   8      119.42      139.41      2.11 o
   2   0   8     2786.68     2840.97     35.50 o
   3   0   8      739.62      764.46      9.06 o
   4   0   8       38.28       38.85      0.91 o
   5   0   8      433.98      398.60     14.90 o
   6   0   8       19.91       22.72      2.29 o
   7   0   8       26.06       28.75      3.57 o
  -7   1   8        5.73        7.06      2.70 o
  -6   1   8      283.74      291.52      9.73 o
  -5   1   8      104.21      102.17      3.08 o
  -4   1   8      440.27      445.56      6.39 o
  -3   1   8       80.92       79.51      1.27 o
  -2   1   8     1472.53     1548.81     18.03 o
  -1   1   8      169.54      163.28      2.26 o
   0   1   8      128.85      115.90      2.39 o
   1   1   8     1094.16     1184.32     16.74 o
   2   1   8        1.84        2.51      0.45 o
   3   1   8      131.05      133.36      2.05 o
   4   1   8     1058.88     1054.88     14.52 o
   5   1   8      215.02      210.04      6.60 o
   6   1   8      188.01      183.66      7.07 o
   7   1   8       66.18       64.77      4.21 o
  -7   2   8       80.11       82.15     10.52 o
  -6   2   8        0.46        0.99      1.68 o
  -5   2   8      134.70      137.20      7.50 o
  -4   2   8      896.64      914.59     12.06 o
  -3   2   8      485.10      478.15      6.36 o
  -2   2   8      301.29      263.45      3.94 o
  -1   2   8      263.10      262.41      3.77 o
   0   2   8        0.33       -0.34      0.34 o
   1   2   8      123.32      164.11      2.55 o
   2   2   8     4905.12     4930.94     73.51 o
   3   2   8     2515.86     2564.55     36.32 o
   4   2   8      503.45      500.98      6.88 o
   5   2   8      116.17      122.44      3.60 o
   6   2   8      288.44      281.67      8.22 o
   7   2   8       75.73       79.56      4.77 o
  -7   3   8      144.29      156.38     22.19 o
  -6   3   8       95.42       97.26      3.93 o
  -5   3   8      326.36      295.72      8.34 o
  -4   3   8      169.07      162.34      3.57 o
  -3   3   8      270.64      279.16      5.59 o
  -2   3   8      810.14      879.31     12.11 o
  -1   3   8     4501.74     4693.10     62.37 o
   0   3   8     3631.52     3716.39     66.30 o
   1   3   8     1445.96     1504.23     23.39 o
   2   3   8       25.93       32.15      1.94 o
   3   3   8      435.57      433.21      7.41 o
   4   3   8      437.47      433.98      6.15 o
   5   3   8      257.73      264.67      5.78 o
   6   3   8       95.63       92.95      3.35 o
   7   3   8       13.47        9.64      6.72 o
  -7   4   8       52.00       62.51     11.39 o
  -6   4   8       37.14       34.42      3.48 o
  -5   4   8      956.15      941.29     28.48 o
  -4   4   8      254.61      254.41      5.35 o
  -3   4   8      312.93      325.99      5.42 o
  -2   4   8      123.76      107.23      2.04 o
  -1   4   8      112.25      119.62      2.33 o
   0   4   8       23.98       18.57      0.85 o
   1   4   8     4986.49     5218.72    117.62 o
   2   4   8     2764.59     2823.13     50.11 o
   3   4   8      184.69      173.46      3.37 o
   4   4   8        1.84        3.18      0.53 o
   5   4   8      320.24      326.24      6.61 o
   6   4   8       90.00       94.05      4.57 o
   7   4   8      136.16      136.13     14.31 o
  -6   5   8      282.80      279.24     12.85 o
  -5   5   8       46.39       56.09      4.67 o
  -4   5   8       29.22       32.67      2.02 o
  -3   5   8       12.26       14.50      0.84 o
  -2   5   8      593.80      539.64     11.69 o
  -1   5   8     1619.58     1607.57     22.85 o
   0   5   8     1968.06     1910.34     28.86 o
   1   5   8       26.89       27.06      0.85 o
   2   5   8      475.00      440.13      7.55 o
   3   5   8      444.66      429.40      8.61 o
   4   5   8      318.44      306.34      5.51 o
   5   5   8       86.00       84.25      6.32 o
   6   5   8        3.51        2.65      2.32 o
   7   5   8        7.43        9.29      6.06 o
  -6   6   8        0.77        2.34      2.63 o
  -5   6   8       34.23       37.10      4.38 o
  -4   6   8      136.87      137.24      4.05 o
  -3   6   8      329.74      344.60      7.10 o
  -2   6   8      302.83      257.10      4.92 o
  -1   6   8        7.96        7.11      0.79 o
   0   6   8      587.97      559.07      9.43 o
   1   6   8      145.47      155.72      3.76 o
   2   6   8       12.49       15.58      1.59 o
   3   6   8      651.34      657.53     11.50 o
   4   6   8        1.15        1.52      1.04 o
   5   6   8      346.77      340.70     12.47 o
   6   6   8       54.30       59.94      5.26 o
  -6   7   8        4.09        5.55      2.92 o
  -5   7   8      115.13      124.44      7.30 o
  -4   7   8       36.26       37.17      2.30 o
  -3   7   8       73.08       90.78      3.16 o
  -2   7   8      559.39      572.05     11.38 o
  -1   7   8      685.39      701.90     14.80 o
   0   7   8      102.95       98.12      3.21 o
   1   7   8       24.87       27.70      2.78 o
   2   7   8       24.18       26.54      1.36 o
   3   7   8      340.14      340.69     20.30 o
   4   7   8      266.18      255.33     13.88 o
   5   7   8      223.73      217.57      9.49 o
   6   7   8       41.08       44.12      8.67 o
  -5   8   8       99.80       97.27      4.64 o
  -4   8   8      172.20      154.13      4.98 o
  -3   8   8      520.25      494.84     10.59 o
  -2   8   8       83.89       82.88      2.66 o
  -1   8   8      154.11      144.36      3.65 o
   0   8   8      372.70      389.19      8.32 o
   1   8   8      445.46      450.22     11.71 o
   2   8   8        3.40        3.29      0.94 o
   3   8   8      131.29      116.19      4.56 o
   4   8   8        0.35        0.58      2.92 o
   5   8   8       19.02       16.65      5.26 o
  -4   9   8       14.73       21.01      2.24 o
  -3   9   8       76.86       79.73      3.22 o
  -2   9   8      210.61      201.07      4.95 o
  -1   9   8      253.83      228.91      5.40 o
   0   9   8       68.26       72.21      2.55 o
   1   9   8       26.95       26.57      1.77 o
   2   9   8      536.20      526.85     13.41 o
   3   9   8      135.23      146.03      7.30 o
   4   9   8      112.86       94.94      7.89 o
   5   9   8       18.55        7.60      9.35 o
  -3  10   8       13.55       15.62      1.84 o
  -2  10   8        1.00        3.28      1.53 o
  -1  10   8        9.20        8.46      1.57 o
   0  10   8      410.42      418.68     10.91 o
   1  10   8      181.72      208.40      7.68 o
   2  10   8       17.60       13.71      1.95 o
   3  10   8        0.97        2.04      2.34 o
   4  10   8        0.74       -0.58      5.26 o
  -2  11   8       70.37       61.90      3.64 o
  -1  11   8       17.52       22.88      2.10 o
   0  11   8        0.09        1.45      1.57 o
   1  11   8        1.82       -0.84      1.90 o
   2  11   8       76.06       66.16      3.82 o
  -2 -10   9       24.34       28.58      2.45 o
  -1 -10   9       11.41       11.27      1.67 o
   0 -10   9        4.23        6.21      1.44 o
   1 -10   9      129.14      120.87      4.74 o
   2 -10   9      141.70      144.92      5.12 o
  -4  -9   9       35.99       45.05      4.38 o
  -3  -9   9        9.40        8.60      1.69 o
  -2  -9   9       36.58       44.54      2.40 o
  -1  -9   9      117.55      113.56      3.33 o
   0  -9   9       90.77       94.07      2.93 o
   1  -9   9      219.33      205.19      5.13 o
   2  -9   9        0.07        0.88      1.40 o
   3  -9   9       36.10       35.79      2.33 o
  -4  -8   9       65.53       70.94      3.56 o
  -3  -8   9      282.18      285.02      6.57 o
  -2  -8   9       48.20       52.84      2.31 o
  -1  -8   9       39.12       44.29      1.99 o
   0  -8   9       63.58       66.83      2.05 o
   1  -8   9       57.19       56.20      1.89 o
   2  -8   9      146.64      152.41      3.82 o
   3  -8   9      335.34      312.22      8.02 o
   4  -8   9       68.08       73.35      2.98 o
  -5  -7   9       11.86       13.01      2.53 o
  -4  -7   9       20.55       17.95      2.02 o
  -3  -7   9      138.34      146.27      3.44 o
  -2  -7   9      146.10      155.37      3.92 o
  -1  -7   9     1111.36     1103.47     20.69 o
   0  -7   9       13.79       14.14      0.91 o
   1  -7   9       61.08       57.98      2.20 o
   2  -7   9       47.35       42.03      1.54 o
   3  -7   9      442.97      443.40      9.30 o
   4  -7   9      122.30      128.36      4.46 o
   5  -7   9       37.85       34.72      2.60 o
  -6  -6   9        0.71        1.52      1.71 o
  -5  -6   9      114.46      125.07      4.67 o
  -4  -6   9      301.11      295.24      7.43 o
  -3  -6   9      139.83      135.86      3.34 o
  -2  -6   9       11.84       13.05      1.11 o
  -1  -6   9       57.78       56.59      2.95 o
   0  -6   9       84.30       87.06      2.05 o
   1  -6   9      164.23      154.66      2.78 o
   2  -6   9      581.04      601.59      9.02 o
   3  -6   9        7.77        8.63      0.77 o
   4  -6   9        3.18        3.01      1.00 o
   5  -6   9      117.24      112.66      3.56 o
   6  -6   9      265.04      264.93     13.15 o
  -6  -5   9       12.04       14.71      1.86 o
  -5  -5   9        8.61       11.52      1.46 o
  -4  -5   9       38.20       41.03      2.03 o
  -3  -5   9       29.90       31.02      1.43 o
  -2  -5   9      178.90      183.32      4.06 o
  -1  -5   9      343.72      345.88      6.07 o
   0  -5   9       54.35       55.20      1.29 o
   1  -5   9       40.98       40.41      1.24 o
   2  -5   9      248.00      258.35      3.90 o
   3  -5   9      583.64      570.99      8.62 o
   4  -5   9      271.21      264.96      7.30 o
   5  -5   9      124.65      111.99      3.31 o
   6  -5   9        0.59        3.37      2.34 o
  -7  -4   9        2.45        5.82      3.51 o
  -6  -4   9       36.28       38.33      2.91 o
  -5  -4   9       63.79       64.78      2.51 o
  -4  -4   9      545.10      521.53     13.15 o
  -3  -4   9       56.18       64.08      2.92 o
  -2  -4   9       17.03       18.33      0.81 o
  -1  -4   9        1.75        3.17      0.55 o
   0  -4   9      678.95      679.42      8.44 o
   1  -4   9      171.53      161.70      2.42 o
   2  -4   9      999.48     1004.28     13.88 o
   3  -4   9      192.10      195.21      3.62 o
   4  -4   9      201.67      176.27      5.04 o
   5  -4   9      106.40      119.94      3.49 o
   6  -4   9      145.79      144.06      5.15 o
   7  -4   9        1.47        1.27      2.35 o
  -7  -3   9      120.57      133.42      6.00 o
  -6  -3   9       76.97       76.27      3.02 o
  -5  -3   9       35.71       30.77      2.05 o
  -4  -3   9       18.25       24.66      1.74 o
  -3  -3   9        2.82        4.42      0.56 o
  -2  -3   9      466.68      478.61      6.62 o
  -1  -3   9     5774.85     5984.21     75.29 o
   0  -3   9      276.18      259.12      3.69 o
   1  -3   9     2215.91     2426.35     27.11 o
   2  -3   9      304.72      258.24      3.49 o
   3  -3   9      748.05      763.03     11.44 o
   4  -3   9      523.45      497.07     12.35 o
   5  -3   9        7.89       11.30      1.29 o
   6  -3   9       62.28       50.82      2.91 o
   7  -3   9       41.62       47.00      4.28 o
  -7  -2   9       32.30       29.57      3.01 o
  -6  -2   9      119.02      106.95      3.44 o
  -5  -2   9      218.76      229.82      5.67 o
  -4  -2   9       52.99       47.42      1.48 o
  -3  -2   9      291.86      286.42      4.29 o
  -2  -2   9     2653.71     2766.03     36.79 o
  -1  -2   9    10664.29    10631.11    127.20 o
   0  -2   9     6097.07     5979.18     66.31 o
   1  -2   9     3352.44     3404.00     38.10 o
   2  -2   9      292.25      280.07      3.92 o
   3  -2   9      689.17      699.61      9.00 o
   4  -2   9       11.56       14.54      0.86 o
   5  -2   9     1269.83     1220.79     29.99 o
   6  -2   9      284.86      294.12      8.34 o
   7  -2   9        5.10        4.36      1.78 o
  -7  -1   9      135.56      137.87     11.90 o
  -6  -1   9       22.01       20.29      1.87 o
  -5  -1   9      348.24      338.47      7.69 o
  -4  -1   9        2.07        1.68      0.97 o
  -3  -1   9      162.22      150.92      2.29 o
  -2  -1   9      939.23      999.31     12.32 o
  -1  -1   9      600.62      555.25      7.12 o
   0  -1   9      240.67      263.64      3.29 o
   1  -1   9     1944.55     2059.10     24.97 o
   2  -1   9     1485.02     1489.66     17.48 o
   3  -1   9      309.76      305.74      4.68 o
   4  -1   9      460.70      447.63      7.96 o
   5  -1   9      649.92      622.68     16.21 o
   6  -1   9       14.31       16.67      1.54 o
   7  -1   9       30.51       34.19      2.36 o
  -7   0   9       34.13       43.37     14.31 o
  -6   0   9       27.49       28.21      2.43 o
  -5   0   9       16.94       16.23      1.33 o
  -4   0   9     1308.99     1248.89     18.52 o
  -3   0   9      192.98      192.95      2.61 o
  -2   0   9      845.84      877.23     10.07 o
  -1   0   9      255.90      193.59      2.78 o
   0   0   9      754.14      740.04     10.43 o
   1   0   9      120.59      164.40      2.40 o
   2   0   9       88.90       87.29      1.45 o
   3   0   9      164.60      166.74      2.68 o
   4   0   9      135.03      128.85      3.53 o
   5   0   9      268.94      279.02      9.83 o
   6   0   9      190.88      183.42      9.06 o
   7   0   9       45.07       34.32      4.53 o
  -7   1   9       44.98       50.18     13.44 o
  -6   1   9      149.90      147.56      6.73 o
  -5   1   9        8.56       10.80      1.43 o
  -4   1   9     1570.92     1524.99     22.41 o
  -3   1   9     2340.01     2267.04     29.39 o
  -2   1   9      485.90      417.30      5.26 o
  -1   1   9       56.00       61.73      1.40 o
   0   1   9      579.04      582.36      9.88 o
   1   1   9      258.21      306.50      3.85 o
   2   1   9     1723.42     1699.73     24.12 o
   3   1   9     2147.71     2163.85     27.98 o
   4   1   9      247.41      237.37      4.04 o
   5   1   9       14.07       14.71      1.49 o
   6   1   9       18.24       19.20      1.88 o
   7   1   9      252.36      256.78      9.73 o
  -7   2   9       46.33       56.46     12.56 o
  -6   2   9       19.78       21.25      3.14 o
  -5   2   9     1551.72     1522.86     28.16 o
  -4   2   9      235.54      235.70      3.60 o
  -3   2   9       29.79       29.65      0.92 o
  -2   2   9      396.58      368.66      5.73 o
  -1   2   9     3024.26     3167.46     44.50 o
   0   2   9      266.94      243.85      3.98 o
   1   2   9     1980.08     2132.80     26.90 o
   2   2   9      491.35      466.50      6.49 o
   3   2   9      189.29      184.38      3.04 o
   4   2   9        8.75        9.15      0.65 o
   5   2   9     3459.40     3458.17     69.00 o
   6   2   9      287.72      291.44      8.57 o
   7   2   9        6.90        7.02      1.96 o
  -7   3   9       26.76       28.92      5.55 o
  -6   3   9        5.88        5.61      2.92 o
  -5   3   9      180.73      175.86      4.98 o
  -4   3   9      442.33      440.44     10.52 o
  -3   3   9      543.79      491.05     11.67 o
  -2   3   9      565.20      601.21     11.67 o
  -1   3   9      142.58      147.79      2.59 o
   0   3   9      367.34      365.57      5.51 o
   1   3   9     4335.05     4492.06     72.48 o
   2   3   9      395.50      310.84      5.97 o
   3   3   9      508.18      528.95      9.36 o
   4   3   9      319.39      301.93      4.53 o
   5   3   9       46.16       49.05      2.12 o
   6   3   9      485.21      466.07     12.87 o
   7   3   9      134.32      115.68     13.73 o
  -7   4   9      115.68      126.78     14.31 o
  -6   4   9      184.07      182.10      7.70 o
  -5   4   9       95.05      102.55      5.07 o
  -4   4   9       52.05       51.52      1.88 o
  -3   4   9        4.43        6.90      0.60 o
  -2   4   9     1052.64     1115.07     15.76 o
  -1   4   9      727.37      665.08      9.90 o
   0   4   9      632.21      557.58      8.12 o
   1   4   9      387.30      411.90      6.81 o
   2   4   9     1629.06     1647.26     29.92 o
   3   4   9      353.15      346.49      6.11 o
   4   4   9       83.09       78.98      1.73 o
   5   4   9       35.96       36.11      4.71 o
   6   4   9       13.83       14.09      1.62 o
   7   4   9        2.20        6.43      6.72 o
  -6   5   9        2.52        4.09      2.34 o
  -5   5   9      100.38       84.72      5.26 o
  -4   5   9      535.47      517.61     10.45 o
  -3   5   9      415.64      429.62      8.78 o
  -2   5   9      186.55      180.97      3.30 o
  -1   5   9      298.66      320.44      5.13 o
   0   5   9      814.72      784.09     11.26 o
   1   5   9     1364.54     1351.97     19.12 o
   2   5   9      684.35      679.33     12.56 o
   3   5   9      115.48      110.46      2.59 o
   4   5   9      199.91      186.50      3.33 o
   5   5   9       75.34       84.20      7.51 o
   6   5   9       50.22       46.82      4.69 o
   7   5   9       54.92       56.67     11.39 o
  -6   6   9       85.28       86.18      6.13 o
  -5   6   9       60.81       60.47      4.97 o
  -4   6   9       37.42       41.33      1.81 o
  -3   6   9        8.07       13.88      1.13 o
  -2   6   9      853.08      818.80     14.48 o
  -1   6   9      286.57      255.80      5.31 o
   0   6   9      291.21      275.66      5.30 o
   1   6   9     2655.81     2596.83     42.12 o
   2   6   9     1931.71     1894.73     31.39 o
   3   6   9      404.30      395.79      7.66 o
   4   6   9       52.16       56.75      2.93 o
   5   6   9       72.62       65.00      4.86 o
   6   6   9        0.08       -1.35      2.48 o
  -6   7   9        5.59        5.84      2.92 o
  -5   7   9       90.31       89.97      6.13 o
  -4   7   9      111.45      107.69      3.56 o
  -3   7   9      667.90      595.03     13.11 o
  -2   7   9      220.30      181.90      4.19 o
  -1   7   9       12.45       12.68      1.12 o
   0   7   9        8.30        8.53      1.56 o
   1   7   9      491.08      478.93     10.85 o
   2   7   9      148.88      148.73      3.87 o
   3   7   9      155.70      161.47      6.80 o
   4   7   9       21.19       21.42      2.29 o
   5   7   9      201.99      188.19     13.44 o
   6   7   9      136.59      133.38     19.22 o
  -5   8   9        1.76        6.13      2.92 o
  -4   8   9        2.54        7.10      1.59 o
  -3   8   9      242.03      235.53      5.73 o
  -2   8   9      448.80      436.84      9.45 o
  -1   8   9      137.65      140.39      3.60 o
   0   8   9      217.56      231.94      5.22 o
   1   8   9       50.65       51.16      2.87 o
   2   8   9       93.84       95.26      3.88 o
   3   8   9      262.79      277.50     23.66 o
   4   8   9      480.91      353.73     17.53 o
   5   8   9       10.81        1.75      7.01 o
  -4   9   9      124.08      125.33      5.11 o
  -3   9   9       73.50       71.86      3.58 o
  -2   9   9        6.31        7.52      1.45 o
  -1   9   9       98.30      100.73      3.06 o
   0   9   9      271.78      281.23      6.35 o
   1   9   9       95.04       95.32      3.10 o
   2   9   9       81.28       93.82      4.68 o
   3   9   9        6.06        9.24      2.18 o
   4   9   9       44.11       28.92      4.67 o
   5   9   9      177.54      137.59     12.85 o
  -3  10   9       38.69       32.47      4.21 o
  -2  10   9       93.17       94.73      3.75 o
  -1  10   9       41.87       48.81      2.79 o
   0  10   9        0.17        3.57      1.44 o
   1  10   9       50.39       55.28      2.88 o
   2  10   9       66.67       71.00      3.72 o
   3  10   9      190.94      192.48      9.35 o
   4  10   9       55.53       33.01      5.26 o
  -1  11   9       82.64       79.52      3.81 o
   0  11   9       96.22       95.61      3.97 o
   1  11   9       32.16       33.52      2.78 o
   2  11   9       17.31       16.55      2.74 o
  -1 -10  10       55.18       60.26      3.13 o
   0 -10  10      106.09      100.96      3.96 o
   1 -10  10        3.62        5.32      1.50 o
  -3  -9  10       26.62       27.67      2.27 o
  -2  -9  10       55.17       56.45      2.78 o
  -1  -9  10        0.08       -0.24      1.26 o
   0  -9  10       67.10       63.12      3.06 o
   1  -9  10      123.58      126.87      4.25 o
   2  -9  10      185.21      173.59      5.95 o
   3  -9  10       38.44       40.13      3.88 o
  -4  -8  10       23.63       18.23      1.96 o
  -3  -8  10        0.40        2.55      1.20 o
  -2  -8  10      384.06      361.88      7.22 o
  -1  -8  10      382.23      379.43      7.92 o
   0  -8  10      143.88      140.65      3.41 o
   1  -8  10       35.82       35.19      2.06 o
   2  -8  10       27.56       30.68      1.70 o
   3  -8  10       90.69       85.79      4.32 o
   4  -8  10       63.40       66.91      2.90 o
  -5  -7  10        0.93        1.33      1.69 o
  -4  -7  10      221.71      221.42      6.95 o
  -3  -7  10      112.58      112.31      2.96 o
  -2  -7  10       21.07       24.96      1.50 o
  -1  -7  10        3.31        6.83      0.89 o
   0  -7  10      162.80      162.43      3.52 o
   1  -7  10      596.79      584.90     10.88 o
   2  -7  10       97.48       94.79      2.64 o
   3  -7  10       39.69       38.59      2.05 o
   4  -7  10      101.15      104.07      3.55 o
   5  -7  10       21.29       21.78      2.32 o
  -6  -6  10       15.36       18.09      2.19 o
  -5  -6  10       48.19       49.09      2.79 o
  -4  -6  10       26.62       29.31      2.24 o
  -3  -6  10      203.04      211.65      4.78 o
  -2  -6  10      214.97      216.90      5.26 o
  -1  -6  10       23.65       23.95      1.55 o
   0  -6  10      438.19      453.94      7.71 o
   1  -6  10       60.18       58.49      1.49 o
   2  -6  10      899.34      882.21     13.65 o
   3  -6  10       56.22       57.17      2.14 o
   4  -6  10       71.38       75.74      2.74 o
   5  -6  10       49.82       56.55      2.56 o
   6  -6  10       52.61       56.38      5.55 o
  -6  -5  10       11.54       14.46      2.63 o
  -5  -5  10      189.06      174.86      5.22 o
  -4  -5  10      545.74      544.28     12.53 o
  -3  -5  10        5.15        4.65      1.29 o
  -2  -5  10        4.80        5.34      0.87 o
  -1  -5  10       50.11       41.54      1.42 o
   0  -5  10      150.29      146.07      2.72 o
   1  -5  10      134.79      139.94      2.20 o
   2  -5  10      450.96      472.22      6.96 o
   3  -5  10      168.86      156.80      3.70 o
   4  -5  10        1.62        0.62      0.90 o
   5  -5  10      186.08      181.63      4.66 o
   6  -5  10      270.35      228.08     32.86 o
  -6  -4  10       39.49       37.19      3.13 o
  -5  -4  10        0.17        1.07      1.11 o
  -4  -4  10       72.10       76.89      3.39 o
  -3  -4  10      624.73      601.04     11.61 o
  -2  -4  10      201.88      197.30      4.27 o
  -1  -4  10      165.73      168.96      3.11 o
   0  -4  10        4.69        7.07      0.44 o
   1  -4  10        1.54        2.28      0.41 o
   2  -4  10      725.78      696.87      8.96 o
   3  -4  10     1012.47     1009.10     17.12 o
   4  -4  10      485.29      479.94     15.14 o
   5  -4  10      199.75      191.71      4.78 o
   6  -4  10       50.65       52.19      3.17 o
  -7  -3  10        3.90        8.62      2.72 o
  -6  -3  10       22.60       28.62      3.50 o
  -5  -3  10      281.93      274.64      6.59 o
  -4  -3  10      433.81      431.35     10.63 o
  -3  -3  10      413.63      384.12      6.14 o
  -2  -3  10      220.92      222.57      3.71 o
  -1  -3  10     1784.67     1894.19     25.53 o
   0  -3  10      771.36      734.82      8.69 o
   1  -3  10      118.01      101.85      1.56 o
   2  -3  10      471.92      482.11      6.52 o
   3  -3  10        5.83        8.93      0.73 o
   4  -3  10      144.12      159.74      4.58 o
   5  -3  10     1238.98     1151.13     27.31 o
   6  -3  10      110.06      113.10      6.44 o
   7  -3  10        4.14        5.77      2.66 o
  -7  -2  10       87.39       84.12      7.99 o
  -6  -2  10        7.88       10.91      1.56 o
  -5  -2  10        2.34        6.66      1.50 o
  -4  -2  10       13.26       10.30      0.77 o
  -3  -2  10       51.82       48.47      1.28 o
  -2  -2  10     3218.53     3501.41     44.66 o
  -1  -2  10        7.72        8.39      0.57 o
   0  -2  10      158.12      156.96      2.28 o
   1  -2  10        2.75        2.85      0.31 o
   2  -2  10     2545.68     2727.58     33.25 o
   3  -2  10     1018.55     1009.75     14.93 o
   4  -2  10        5.14        8.97      1.24 o
   5  -2  10       32.78       36.03      2.19 o
   6  -2  10       26.94       30.88      2.34 o
   7  -2  10       87.22       81.08      4.64 o
  -7  -1  10       66.15       44.99      5.26 o
  -6  -1  10       36.90       41.23      2.22 o
  -5  -1  10      263.87      244.53      5.49 o
  -4  -1  10      204.45      207.05      3.70 o
  -3  -1  10       68.99       78.20      1.48 o
  -2  -1  10      630.37      596.57      7.34 o
  -1  -1  10     4312.80     4530.96     57.31 o
   0  -1  10     1556.72     1520.93     17.48 o
   1  -1  10     1718.57     1793.83     29.28 o
   2  -1  10      123.86      155.71      2.26 o
   3  -1  10      146.02      142.47      2.51 o
   4  -1  10       23.83       24.74      1.07 o
   5  -1  10      862.59      900.56     22.54 o
   6  -1  10      212.47      206.17      7.02 o
   7  -1  10       30.79       33.36      3.68 o
  -7   0  10      152.10      159.68     16.36 o
  -6   0  10        4.80        6.52      1.90 o
  -5   0  10      346.80      325.37      8.95 o
  -4   0  10       57.71       63.01      1.85 o
  -3   0  10      272.93      259.93      4.82 o
  -2   0  10     2214.76     2454.52     28.42 o
  -1   0  10       41.01       59.53      1.61 o
   0   0  10       28.30       20.65      0.68 o
   1   0  10     1594.30     1600.20     20.43 o
   2   0  10     1485.07     1471.52     17.94 o
   3   0  10       84.88       89.02      1.61 o
   4   0  10       21.64       16.81      0.82 o
   5   0  10        0.80       -0.37      1.38 o
   6   0  10      107.11      111.50      5.11 o
   7   0  10       58.60       48.66      3.81 o
  -7   1  10       14.93       22.18      8.33 o
  -6   1  10      102.54      112.41      4.44 o
  -5   1  10      119.72      105.17      3.67 o
  -4   1  10       52.48       66.26      2.04 o
  -3   1  10        5.58        7.67      0.80 o
  -2   1  10      316.85      299.89      3.97 o
  -1   1  10     1347.21     1410.96     19.42 o
   0   1  10      622.93      583.69      8.07 o
   1   1  10     1770.72     1991.29     23.99 o
   2   1  10      912.82      974.97     13.92 o
   3   1  10       63.48       61.23      1.08 o
   4   1  10     1268.27     1256.21     17.22 o
   5   1  10      950.39      945.46     28.19 o
   6   1  10        2.74        1.96      4.29 o
   7   1  10        0.93        1.33      3.65 o
  -7   2  10       45.10       55.75     12.85 o
  -6   2  10       69.90       71.38      6.13 o
  -5   2  10      220.71      224.50      5.97 o
  -4   2  10      658.31      633.10      9.09 o
  -3   2  10      850.90      737.54     11.14 o
  -2   2  10     1486.24     1589.10     21.97 o
  -1   2  10        9.17       17.10      0.65 o
   0   2  10     1210.51     1295.71     19.91 o
   1   2  10      251.43      227.49      3.45 o
   2   2  10     1962.82     1990.78     27.98 o
   3   2  10     2014.12     2057.25     31.25 o
   4   2  10     1393.78     1343.59     20.68 o
   5   2  10     1246.89     1276.12     30.36 o
   6   2  10      310.62      326.74      8.51 o
   7   2  10       27.68       22.73      2.50 o
  -7   3  10      155.93      147.52     18.10 o
  -6   3  10      436.98      383.06     18.84 o
  -5   3  10        5.60        6.68      1.09 o
  -4   3  10        2.75        3.33      0.65 o
  -3   3  10       15.43       14.14      0.94 o
  -2   3  10      398.49      383.25      7.65 o
  -1   3  10     1522.09     1467.14     21.13 o
   0   3  10      741.33      734.79     10.51 o
   1   3  10       13.20       22.23      0.97 o
   2   3  10        5.74        3.52      0.50 o
   3   3  10      395.86      378.61      6.97 o
   4   3  10     2341.85     2298.07     35.13 o
   5   3  10      196.56      207.22      4.93 o
   6   3  10       24.49       23.20      1.90 o
   7   3  10       26.03       30.47      3.78 o
  -7   4  10        9.45       15.77      7.60 o
  -6   4  10       21.69       23.83      2.71 o
  -5   4  10      756.04      683.22     21.45 o
  -4   4  10      231.69      227.43      7.31 o
  -3   4  10      245.04      261.68      5.70 o
  -2   4  10        8.66        8.11      0.65 o
  -1   4  10      677.66      637.04     12.10 o
   0   4  10      763.48      779.27     12.10 o
   1   4  10      796.88      800.09     13.29 o
   2   4  10      951.92      921.71     17.22 o
   3   4  10      281.56      286.48      5.23 o
   4   4  10        3.51        2.78      0.67 o
   5   4  10      479.03      468.79     14.50 o
   6   4  10      190.03      193.54      8.42 o
   7   4  10       46.09       47.03     10.81 o
  -6   5  10      105.22      104.29      6.43 o
  -5   5  10       29.33       32.13      3.80 o
  -4   5  10        1.85        1.98      1.02 o
  -3   5  10        2.24        3.43      0.65 o
  -2   5  10      469.00      437.38     10.55 o
  -1   5  10      362.92      363.16      6.32 o
   0   5  10     1200.33     1174.78     18.13 o
   1   5  10      176.35      165.32      3.01 o
   2   5  10      545.25      501.27      9.52 o
   3   5  10      153.01      146.56      3.58 o
   4   5  10      157.04      164.67      3.70 o
   5   5  10        1.02        0.08      3.37 o
   6   5  10        1.01       -0.22      2.26 o
   7   5  10        4.82        6.43      6.72 o
  -6   6  10        7.14       10.22      2.92 o
  -5   6  10       51.74       55.21      4.67 o
  -4   6  10      233.89      238.98      6.12 o
  -3   6  10      319.40      320.59      9.41 o
  -2   6  10       81.01       72.47      2.45 o
  -1   6  10      514.56      511.41      9.91 o
   0   6  10       29.57       41.08      2.45 o
   1   6  10      971.41      975.13     18.24 o
   2   6  10     1071.88     1055.25     20.20 o
   3   6  10       43.54       31.84      1.66 o
   4   6  10        2.62        4.67      1.18 o
   5   6  10       52.38       53.34      4.59 o
   6   6  10      126.30      120.54      8.03 o
  -5   7  10       50.83       47.32      4.97 o
  -4   7  10        5.78        9.27      1.36 o
  -3   7  10      362.44      343.79      8.03 o
  -2   7  10      480.16      478.18     10.32 o
  -1   7  10      309.16      289.50      6.31 o
   0   7  10     1127.93     1074.35     21.58 o
   1   7  10      402.53      402.61     10.12 o
   2   7  10      246.53      244.70      5.29 o
   3   7  10      123.12      134.05      6.55 o
   4   7  10       86.39       65.62      5.17 o
   5   7  10       51.69       47.88      6.52 o
   6   7  10       21.58       30.12      6.87 o
  -5   8  10       88.03       84.42      6.43 o
  -4   8  10       94.42       85.15      3.27 o
  -3   8  10      117.31      120.25      4.04 o
  -2   8  10        3.11        4.26      1.18 o
  -1   8  10      233.56      217.56      5.51 o
   0   8  10      707.16      642.33     14.69 o
   1   8  10      687.14      669.64     17.58 o
   2   8  10       26.85       24.76      1.38 o
   3   8  10      102.24      101.48      9.64 o
   4   8  10       58.59       40.31      5.26 o
   5   8  10       44.20       42.94      5.84 o
  -4   9  10       84.37       85.94      4.28 o
  -3   9  10      136.37      144.97      4.70 o
  -2   9  10       98.22      108.04      3.91 o
  -1   9  10      169.70      162.15      4.82 o
   0   9  10       71.17       79.96      2.72 o
   1   9  10      162.72      164.18      4.86 o
   2   9  10      457.39      469.50     19.85 o
   3   9  10      128.98      125.25     13.15 o
   4   9  10       73.65       53.46      6.13 o
   5   9  10        0.79       -0.29      4.67 o
  -3  10  10       17.44       20.39      2.06 o
  -2  10  10        6.05        5.86      1.55 o
  -1  10  10       74.44       84.30      3.41 o
   0  10  10       92.13       94.07      3.52 o
   1  10  10       79.94       89.61      4.25 o
   2  10  10        6.82        6.38      1.75 o
   3  10  10        3.26        3.33      1.61 o
   4  10  10       78.26       49.08      7.01 o
  -1  11  10        1.30       -0.89      1.45 o
   0  11  10        0.34        2.14      1.78 o
   1  11  10       13.18       11.18      1.94 o
   2  11  10       32.58       33.92      2.87 o
  -1 -10  11        4.97        3.87      1.56 o
   0 -10  11        0.40        1.19      1.41 o
  -3  -9  11       16.72       18.54      2.35 o
  -2  -9  11       47.32       46.77      2.65 o
  -1  -9  11       80.66       79.82      3.30 o
   0  -9  11        8.57        9.90      1.94 o
   1  -9  11       30.05       33.53      2.05 o
   2  -9  11        3.62        3.53      1.41 o
   3  -9  11       82.30       83.19      4.53 o
  -4  -8  11       44.95       56.59      4.08 o
  -3  -8  11       54.76       49.29      3.67 o
  -2  -8  11        0.58        3.33      1.13 o
  -1  -8  11       43.38       48.26      2.25 o
   0  -8  11      328.27      329.11      7.29 o
   1  -8  11        9.82       10.41      1.19 o
   2  -8  11      278.18      255.22      5.96 o
   3  -8  11       17.07       20.43      2.37 o
   4  -8  11       21.54       23.22      2.53 o
  -5  -7  11        0.94        0.93      1.76 o
  -4  -7  11       10.27       11.37      1.70 o
  -3  -7  11       32.49       35.23      2.06 o
  -2  -7  11      722.35      717.85     13.80 o
  -1  -7  11      192.60      187.31      4.30 o
   0  -7  11       18.95       21.92      1.46 o
   1  -7  11        2.12        4.85      1.91 o
   2  -7  11      248.46      233.16      5.25 o
   3  -7  11      103.97      105.15      3.64 o
   4  -7  11       41.04       47.45      2.40 o
   5  -7  11       82.48       82.49      4.14 o
  -5  -6  11      105.36      106.57      4.81 o
  -4  -6  11       18.50       22.98      1.80 o
  -3  -6  11       84.58       80.06      2.85 o
  -2  -6  11        0.14       -0.45      1.03 o
  -1  -6  11      264.88      267.51      5.49 o
   0  -6  11      254.84      239.09      4.31 o
   1  -6  11      124.23      122.97      2.50 o
   2  -6  11       21.19       19.39      0.95 o
   3  -6  11       10.77       11.74      1.50 o
   4  -6  11       12.72       11.43      1.21 o
   5  -6  11      521.72      533.61     13.03 o
  -6  -5  11       16.27       19.91      2.12 o
  -5  -5  11        3.06        2.66      1.44 o
  -4  -5  11       27.23       29.07      1.84 o
  -3  -5  11      120.99      119.89      2.86 o
  -2  -5  11      219.01      215.70      4.75 o
  -1  -5  11      104.12       99.95      3.37 o
   0  -5  11      533.06      511.06      8.37 o
   1  -5  11      136.87      125.76      2.27 o
   2  -5  11      442.05      410.78      6.39 o
   3  -5  11      255.89      249.31      7.25 o
   4  -5  11       65.37       65.01      2.57 o
   5  -5  11       14.84       14.93      1.39 o
   6  -5  11        0.24        2.91      2.52 o
  -6  -4  11       97.35       98.59      3.88 o
  -5  -4  11      174.88      179.79      4.77 o
  -4  -4  11      525.00      511.13     11.76 o
  -3  -4  11        8.73       11.03      0.89 o
  -2  -4  11        1.14        0.46      1.01 o
  -1  -4  11       14.63       17.29      0.83 o
   0  -4  11      195.21      205.21      3.11 o
   1  -4  11      443.70      430.45      6.99 o
   2  -4  11     1037.17     1000.17     12.72 o
   3  -4  11       32.96       35.81      1.53 o
   4  -4  11      412.50      390.12     11.57 o
   5  -4  11      185.47      185.14      5.43 o
   6  -4  11      123.72      130.58      6.59 o
  -7  -3  11       51.92       60.37      7.60 o
  -6  -3  11       37.60       34.22      2.38 o
  -5  -3  11       59.90       63.98      2.60 o
  -4  -3  11      379.76      383.94      9.73 o
  -3  -3  11      134.62      132.43      2.48 o
  -2  -3  11      792.02      791.02     11.55 o
  -1  -3  11      189.22      185.24      3.54 o
   0  -3  11       43.71       37.43      1.08 o
   1  -3  11      418.38      422.96      5.19 o
   2  -3  11     3248.90     3331.34     42.54 o
   3  -3  11     1474.72     1447.18     22.80 o
   4  -3  11      400.40      346.84      9.77 o
   5  -3  11       66.63       59.22      2.45 o
   6  -3  11      189.06      195.06      6.06 o
   7  -3  11       53.11       53.22      4.73 o
  -7  -2  11       41.89       43.53      4.75 o
  -6  -2  11      131.46      132.12      3.78 o
  -5  -2  11       60.76       60.12      2.46 o
  -4  -2  11       65.14       56.52      1.83 o
  -3  -2  11       48.08       48.33      1.53 o
  -2  -2  11      311.37      329.54      4.85 o
  -1  -2  11      921.65      923.05     11.84 o
   0  -2  11      506.70      497.79      5.97 o
   1  -2  11     1826.79     1919.06     23.76 o
   2  -2  11      210.51      245.11      3.57 o
   3  -2  11       67.43       71.44      1.69 o
   4  -2  11      815.59      767.72     18.56 o
   5  -2  11      384.40      384.94      9.44 o
   6  -2  11       59.42       55.28      3.65 o
   7  -2  11        3.04        5.71      1.78 o
  -7  -1  11       26.30       34.33      4.38 o
  -6  -1  11        0.09        0.30      1.13 o
  -5  -1  11        0.47        0.17      0.91 o
  -4  -1  11      252.20      251.78      6.29 o
  -3  -1  11      165.33      180.81      2.77 o
  -2  -1  11      214.19      289.67      3.96 o
  -1  -1  11      533.80      591.69      7.65 o
   0  -1  11      103.60      102.76      1.85 o
   1  -1  11      445.82      438.85      5.82 o
   2  -1  11     1870.65     1883.36     28.44 o
   3  -1  11       10.43       11.70      0.63 o
   4  -1  11      175.91      172.80      4.36 o
   5  -1  11       14.78       16.32      1.47 o
   6  -1  11       75.57       76.90      3.21 o
   7  -1  11      197.56      222.10      9.55 o
  -7   0  11        7.86       14.19      3.29 o
  -6   0  11       44.40       44.99      3.29 o
  -5   0  11      613.50      598.24     13.05 o
  -4   0  11       71.45       74.81      1.96 o
  -3   0  11        3.54        4.33      0.39 o
  -2   0  11      296.10      270.11      3.88 o
  -1   0  11     3990.00     4109.42     64.38 o
   0   0  11     3037.12     3131.12     38.14 o
   1   0  11      320.38      298.97      3.99 o
   2   0  11       78.71       76.27      1.26 o
   3   0  11      389.30      387.31      5.97 o
   4   0  11        4.56        3.78      0.73 o
   5   0  11       66.37       80.97      5.98 o
   6   0  11      336.65      323.53     11.13 o
   7   0  11       33.66       33.89      9.06 o
  -7   1  11        6.45       10.02      3.27 o
  -6   1  11      139.97      139.47      7.07 o
  -5   1  11       72.35       69.42      4.92 o
  -4   1  11     1171.96     1141.96     18.37 o
  -3   1  11     1300.78     1346.61     17.26 o
  -2   1  11      667.60      644.63      8.35 o
  -1   1  11        3.04        1.23      0.35 o
   0   1  11       69.26       61.00      1.26 o
   1   1  11     1454.91     1453.46     17.75 o
   2   1  11     2812.56     2796.80     42.01 o
   3   1  11       20.46       18.70      0.65 o
   4   1  11      202.33      191.51      3.12 o
   5   1  11       70.81       71.50      3.66 o
   6   1  11      635.35      624.61     19.70 o
   7   1  11      140.93      135.30      6.30 o
  -7   2  11       12.23       14.98      3.47 o
  -6   2  11       35.31       42.01      4.25 o
  -5   2  11      214.18      205.16      6.06 o
  -4   2  11       78.08       84.59      2.07 o
  -3   2  11      525.99      525.20     10.70 o
  -2   2  11     3466.87     3628.72     50.79 o
  -1   2  11     4546.72     4754.98     85.86 o
   0   2  11      249.44      242.57      4.72 o
   1   2  11      441.58      479.91      7.75 o
   2   2  11     1175.96     1107.62     17.05 o
   3   2  11       13.96       16.79      1.13 o
   4   2  11     1426.61     1395.54     23.21 o
   5   2  11      807.97      812.76     26.34 o
   6   2  11       16.32       14.16      1.93 o
   7   2  11        4.97        9.72      3.80 o
  -7   3  11       31.42       32.05      8.03 o
  -6   3  11      143.87      130.40      9.06 o
  -5   3  11       78.14       75.66      4.54 o
  -4   3  11      341.69      329.00      6.89 o
  -3   3  11      977.60      943.13     25.67 o
  -2   3  11       74.75       63.39      1.37 o
  -1   3  11       20.99       22.10      0.72 o
   0   3  11      887.08      921.24     14.13 o
   1   3  11      568.32      563.98      8.85 o
   2   3  11      244.69      201.90      3.45 o
   3   3  11      742.90      663.48     11.79 o
   4   3  11      385.91      374.45      7.31 o
   5   3  11       59.56       60.40      1.66 o
   6   3  11      142.76      140.08      4.85 o
   7   3  11      123.83      125.55      5.88 o
  -6   4  11      132.58      118.80      8.91 o
  -5   4  11       27.49       36.97      2.58 o
  -4   4  11       46.78       51.85      2.05 o
  -3   4  11      110.02      104.87      2.28 o
  -2   4  11      578.90      589.95     11.20 o
  -1   4  11      457.45      449.69      7.91 o
   0   4  11      246.19      244.19      4.07 o
   1   4  11       11.25       12.57      0.68 o
   2   4  11      709.02      731.80     15.15 o
   3   4  11     1165.78     1139.19     19.21 o
   4   4  11      354.06      365.38      6.65 o
   5   4  11        0.99        3.91      1.32 o
   6   4  11        6.19        7.40      1.68 o
   7   4  11       40.48       44.70     26.58 o
  -6   5  11       36.86       39.44      4.38 o
  -5   5  11      176.09      174.37      8.76 o
  -4   5  11      166.63      168.25      7.44 o
  -3   5  11      287.07      283.18      6.97 o
  -2   5  11        1.40        5.16      0.86 o
  -1   5  11      517.96      505.27      8.78 o
   0   5  11      181.28      176.32      5.75 o
   1   5  11     1252.62     1232.75     22.18 o
   2   5  11      678.42      685.35     16.18 o
   3   5  11      200.72      185.15      4.49 o
   4   5  11      114.23      115.57      3.22 o
   5   5  11      233.20      235.27      7.66 o
   6   5  11       54.53       55.05      5.26 o
   7   5  11      109.78      116.56     14.02 o
  -6   6  11       72.69       69.82      5.55 o
  -5   6  11        0.14        1.75      2.34 o
  -4   6  11        0.33        3.12      1.49 o
  -3   6  11      170.95      156.53      4.21 o
  -2   6  11      192.71      193.90      4.28 o
  -1   6  11       99.08       99.60      2.67 o
   0   6  11      245.29      237.00      4.95 o
   1   6  11        5.37        8.05      1.21 o
   2   6  11       22.43       26.15      1.56 o
   3   6  11      268.05      275.84      7.22 o
   4   6  11      711.88      644.45     16.84 o
   5   6  11        3.05        1.08      2.29 o
   6   6  11        1.70        1.06      2.59 o
  -5   7  11       20.51       25.41      3.51 o
  -4   7  11      465.20      443.31     10.32 o
  -3   7  11      150.25      151.63      4.14 o
  -2   7  11      152.58      130.95      3.49 o
  -1   7  11      221.40      211.04      5.24 o
   0   7  11     1607.24     1589.66     32.29 o
   1   7  11       29.76       25.56      1.24 o
   2   7  11       73.71       83.47      2.86 o
   3   7  11      197.48      190.65      7.87 o
   4   7  11       84.03       79.44      3.83 o
   5   7  11      177.96      166.78     13.00 o
   6   7  11      282.81      275.21     11.58 o
  -5   8  11        6.89       14.02      3.51 o
  -4   8  11       61.97       64.97      3.58 o
  -3   8  11      278.92      304.71      7.11 o
  -2   8  11      560.59      494.54     11.22 o
  -1   8  11      204.78      200.52      4.89 o
   0   8  11       32.95       35.01      2.61 o
   1   8  11      123.41      133.22      4.65 o
   2   8  11       44.96       55.25      2.99 o
   3   8  11      494.26      458.73     33.58 o
   4   8  11       27.02       16.94      3.51 o
   5   8  11        3.78        2.63      4.97 o
  -4   9  11       69.69       64.29      3.70 o
  -3   9  11        0.37        5.19      1.45 o
  -2   9  11       40.86       43.33      2.85 o
  -1   9  11      214.03      196.82      5.62 o
   0   9  11      299.08      293.74      7.64 o
   1   9  11       23.56       26.06      1.78 o
   2   9  11        2.02        1.99      1.06 o
   3   9  11       83.35       74.80      9.35 o
   4   9  11       63.16       35.93      5.26 o
  -3  10  11       19.71       19.42      1.97 o
  -2  10  11       91.36       97.45      4.64 o
  -1  10  11        9.82       12.28      1.67 o
   0  10  11        0.13       -0.02      1.40 o
   1  10  11       78.49       68.14      3.14 o
   2  10  11       96.11       98.82      7.16 o
   3  10  11      133.30      111.30      6.43 o
  -1  11  11       10.40        6.20      1.84 o
   0  11  11      131.57      133.37      4.58 o
   1  11  11        9.74       13.13      1.88 o
   2  11  11       16.82       19.44      3.36 o
  -3  -9  12       14.22       14.88      2.07 o
  -2  -9  12        2.33        2.40      1.36 o
  -1  -9  12        4.59        3.64      1.62 o
   0  -9  12       47.18       43.40      2.64 o
   1  -9  12      181.09      181.29      4.63 o
   2  -9  12      159.49      170.08      5.58 o
  -4  -8  12       15.26       15.01      2.05 o
  -3  -8  12       57.15       50.43      3.07 o
  -2  -8  12       56.80       59.48      2.64 o
  -1  -8  12      196.28      194.27      4.77 o
   0  -8  12       23.88       26.25      1.74 o
   1  -8  12      125.99      110.16      3.12 o
   2  -8  12       68.23       74.79      3.20 o
   3  -8  12      198.18      202.44      7.31 o
   4  -8  12        1.61        0.09      2.04 o
  -5  -7  12        7.16        8.35      2.11 o
  -4  -7  12       96.50       84.28      4.13 o
  -3  -7  12        1.08        1.81      1.17 o
  -2  -7  12        1.77        4.55      1.03 o
  -1  -7  12      105.29      103.78      4.52 o
   0  -7  12      284.69      276.58      5.86 o
   1  -7  12      348.98      344.16      7.45 o
   2  -7  12        4.22        7.12      0.96 o
   3  -7  12        4.02        4.23      1.14 o
   4  -7  12       85.98       96.22      3.41 o
   5  -7  12       28.41       29.30      2.59 o
  -5  -6  12       14.12       13.45      1.90 o
  -4  -6  12       49.38       50.08      8.36 o
  -3  -6  12      100.57      102.05      3.05 o
  -2  -6  12       21.83       21.34      1.52 o
  -1  -6  12     1049.05     1014.00     19.10 o
   0  -6  12       15.79       17.03      1.02 o
   1  -6  12      176.30      170.18      4.32 o
   2  -6  12       87.76       87.03      2.18 o
   3  -6  12      104.47       97.19      2.92 o
   4  -6  12       15.12       12.13      1.62 o
   5  -6  12      124.92      137.72      4.68 o
  -6  -5  12        3.10        1.42      1.82 o
  -5  -5  12      156.72      144.70      6.70 o
  -4  -5  12       93.16       95.10      3.73 o
  -3  -5  12        6.74        8.30      1.00 o
  -2  -5  12       19.38       22.29      1.44 o
  -1  -5  12     1296.03     1265.86     23.08 o
   0  -5  12        9.88       11.43      1.49 o
   1  -5  12      161.28      161.88      3.29 o
   2  -5  12      351.19      330.28      5.41 o
   3  -5  12      114.06      103.52      3.10 o
   4  -5  12       26.34       31.86      4.24 o
   5  -5  12      369.63      372.06     10.27 o
   6  -5  12      159.38      149.26      7.19 o
  -6  -4  12       11.17       13.73      2.11 o
  -5  -4  12        0.32        1.73      1.24 o
  -4  -4  12      124.59      119.86      6.49 o
  -3  -4  12     1074.58     1006.89     18.38 o
  -2  -4  12       72.47       70.59      2.10 o
  -1  -4  12      321.75      327.57      5.28 o
   0  -4  12      308.39      291.97      4.17 o
   1  -4  12      123.09      112.89      1.98 o
   2  -4  12      178.35      167.51      3.41 o
   3  -4  12      795.04      778.41     13.91 o
   4  -4  12      223.09      230.06      6.32 o
   5  -4  12        6.99        7.31      1.56 o
   6  -4  12      148.40      154.30      7.29 o
  -6  -3  12        4.54        8.01      1.72 o
  -5  -3  12      274.89      273.72      8.85 o
  -4  -3  12      213.30      200.80      8.69 o
  -3  -3  12      166.23      142.64      2.86 o
  -2  -3  12      205.35      212.08      3.58 o
  -1  -3  12     1205.32     1197.44     18.45 o
   0  -3  12      184.33      185.90      2.65 o
   1  -3  12       31.04       27.06      0.73 o
   2  -3  12        7.65       13.07      0.77 o
   3  -3  12       38.87       37.17      1.58 o
   4  -3  12      313.42      318.10      8.35 o
   5  -3  12      388.09      380.25      9.86 o
   6  -3  12       74.48       65.32      4.23 o
   7  -3  12       22.68       29.67      3.32 o
  -7  -2  12       10.62       12.42      2.93 o
  -6  -2  12        5.76        3.69      1.33 o
  -5  -2  12       83.85       87.46      3.08 o
  -4  -2  12      370.49      352.55      6.98 o
  -3  -2  12       55.98       49.03      1.39 o
  -2  -2  12      365.42      379.15      5.27 o
  -1  -2  12      147.21      153.60      2.35 o
   0  -2  12       74.16       67.56      1.32 o
   1  -2  12      883.88      913.33     12.12 o
   2  -2  12     2733.87     2722.81     36.96 o
   3  -2  12      790.84      780.58     12.71 o
   4  -2  12        2.88        2.93      0.76 o
   5  -2  12        0.34        1.14      0.77 o
   6  -2  12      111.59      101.50      3.90 o
   7  -2  12      143.24      140.71      5.04 o
  -7  -1  12       92.84       85.91     10.37 o
  -6  -1  12       75.92       74.37      3.90 o
  -5  -1  12       46.64       43.16      2.54 o
  -4  -1  12        0.36        0.95      0.87 o
  -3  -1  12        0.60        0.20      0.51 o
  -2  -1  12      424.94      431.05      5.67 o
  -1  -1  12     1777.12     1720.17     22.31 o
   0  -1  12      240.24      233.83      3.59 o
   1  -1  12      146.93      130.74      2.07 o
   2  -1  12        9.47        8.86      0.51 o
   3  -1  12      352.95      356.09      6.29 o
   4  -1  12      326.50      341.84      7.96 o
   5  -1  12      196.18      207.01      7.67 o
   6  -1  12       18.50       19.53      1.69 o
   7  -1  12        0.41        0.26      1.61 o
  -7   0  12       57.07       54.40      8.91 o
  -6   0  12       17.68       15.26      2.32 o
  -5   0  12        1.77        3.91      1.16 o
  -4   0  12      301.38      288.30      5.81 o
  -3   0  12      287.79      284.19      4.12 o
  -2   0  12       13.94       18.07      0.93 o
  -1   0  12       73.81       80.44      1.36 o
   0   0  12       52.13       57.47      1.20 o
   1   0  12      876.44      867.39     10.91 o
   2   0  12      911.30      903.86     12.48 o
   3   0  12      350.81      346.96      5.95 o
   4   0  12      129.62      119.22      3.62 o
   5   0  12      552.99      563.11     17.67 o
   6   0  12       88.87      104.56      4.94 o
   7   0  12        3.16        2.63      4.44 o
  -7   1  12       23.90       29.45      3.97 o
  -6   1  12       46.22       18.70      6.72 o
  -5   1  12      370.17      379.05     10.26 o
  -4   1  12      287.05      277.23      5.71 o
  -3   1  12      328.63      340.54      4.89 o
  -2   1  12     1341.47     1301.67     15.74 o
  -1   1  12     1140.77     1018.46     12.99 o
   0   1  12     1514.39     1508.07     21.59 o
   1   1  12      524.90      560.27      7.38 o
   2   1  12       16.23       20.86      0.68 o
   3   1  12      276.23      304.57      4.77 o
   4   1  12     1966.78     1875.70     42.66 o
   5   1  12        2.34        3.58      1.61 o
   6   1  12      188.36      189.21      7.43 o
   7   1  12        9.16        8.18      7.30 o
  -7   2  12        0.30        1.55      5.40 o
  -6   2  12       68.62       51.87     19.57 o
  -5   2  12      365.15      345.09     15.64 o
  -4   2  12     1910.58     1905.13     28.96 o
  -3   2  12       41.71       35.98      0.97 o
  -2   2  12      377.18      396.97      8.23 o
  -1   2  12       20.37       14.51      0.94 o
   0   2  12     1540.67     1519.46     23.10 o
   1   2  12      101.50       59.65      1.23 o
   2   2  12     1453.94     1445.33     20.54 o
   3   2  12      398.79      390.06      9.75 o
   4   2  12       37.45       36.41      1.57 o
   5   2  12      268.51      281.53      9.66 o
   6   2  12      442.58      440.50     15.21 o
   7   2  12      213.75      203.59     10.21 o
  -7   3  12       53.05       49.52     11.89 o
  -6   3  12      262.11      232.25     11.39 o
  -5   3  12       12.40       13.55      1.50 o
  -4   3  12      333.56      347.50     12.11 o
  -3   3  12      465.63      472.33      7.23 o
  -2   3  12      741.82      689.98     10.68 o
  -1   3  12      505.98      476.77      6.42 o
   0   3  12       70.48       70.16      1.89 o
   1   3  12       70.15       82.27      1.83 o
   2   3  12     1516.87     1420.62     21.65 o
   3   3  12     1397.67     1318.23     24.09 o
   4   3  12      185.27      175.78      3.90 o
   5   3  12      222.29      213.91      5.00 o
   6   3  12       12.14       11.58      1.75 o
   7   3  12      170.08      161.29      7.05 o
  -6   4  12       26.38       29.63      7.16 o
  -5   4  12      486.07      462.63     35.93 o
  -4   4  12      177.31      175.36      9.40 o
  -3   4  12      150.21      150.85      3.63 o
  -2   4  12       12.88       14.29      0.81 o
  -1   4  12      126.25      123.72      2.34 o
   0   4  12      849.14      820.57     13.14 o
   1   4  12      257.78      260.26      4.68 o
   2   4  12       53.48       54.36      1.63 o
   3   4  12       56.68       68.44      1.84 o
   4   4  12       31.61       32.02      1.48 o
   5   4  12      435.05      451.48     11.67 o
   6   4  12      144.19      146.81      6.27 o
   7   4  12        5.32        6.72      7.01 o
  -6   5  12       43.08       42.94      4.38 o
  -5   5  12        0.11        2.92      2.04 o
  -4   5  12       14.15       16.56      1.29 o
  -3   5  12        4.94        8.77      1.07 o
  -2   5  12      308.24      310.09      6.40 o
  -1   5  12      324.87      323.46      6.44 o
   0   5  12      554.50      516.89     10.86 o
   1   5  12       76.88       82.87      2.23 o
   2   5  12      569.11      565.43     17.09 o
   3   5  12      994.31      971.99     20.05 o
   4   5  12      168.27      172.38      4.10 o
   5   5  12        3.52        2.66      1.99 o
   6   5  12        1.38        1.46      5.84 o
   7   5  12        9.60       14.90      7.89 o
  -6   6  12        1.67        4.09      2.63 o
  -5   6  12      188.80      175.54      9.06 o
  -4   6  12      231.47      225.13      9.97 o
  -3   6  12       49.48       53.06      5.35 o
  -2   6  12       33.13       34.68      1.64 o
  -1   6  12       65.38       68.87      2.26 o
   0   6  12      477.23      473.42     11.36 o
   1   6  12     1437.04     1388.21     35.25 o
   2   6  12      194.29      197.82      6.05 o
   3   6  12       31.15       31.46      2.04 o
   4   6  12       61.55       67.47      5.99 o
   5   6  12      210.59      203.57      8.75 o
   6   6  12      150.44      165.61     26.29 o
  -5   7  12        9.79        8.18      2.92 o
  -4   7  12       21.58       27.49      2.01 o
  -3   7  12      237.59      219.82      5.21 o
  -2   7  12      183.07      172.23      4.36 o
  -1   7  12      430.11      428.67      9.09 o
   0   7  12        0.38        8.77      4.24 o
   1   7  12      367.46      352.58     15.15 o
   2   7  12      227.03      226.90      9.86 o
   3   7  12      479.63      457.98     14.45 o
   4   7  12        1.02        1.85      1.40 o
   5   7  12       11.53        9.14      3.04 o
   6   7  12       82.94       79.64      5.97 o
  -5   8  12       37.96       38.85      4.67 o
  -4   8  12       31.60       42.12      3.02 o
  -3   8  12       33.83       40.84      2.15 o
  -2   8  12       85.95       92.19      2.84 o
  -1   8  12      287.16      290.35      6.75 o
   0   8  12      740.49      705.57     14.57 o
   1   8  12      404.57      406.52     17.34 o
   2   8  12      216.28      198.17     11.74 o
   3   8  12        0.40        2.80      1.27 o
   4   8  12      196.75      128.24      8.47 o
   5   8  12      142.55      101.07     14.90 o
  -4   9  12       54.37       57.77      3.58 o
  -3   9  12      219.15      231.94      6.56 o
  -2   9  12       25.39       34.46      2.45 o
  -1   9  12      160.51      158.61      5.55 o
   0   9  12       46.99       49.69      2.56 o
   1   9  12       90.67      100.61      4.13 o
   2   9  12       90.78      100.23      5.45 o
   3   9  12      116.27      103.40     10.22 o
   4   9  12        7.23        4.67      2.63 o
  -3  10  12        0.15        2.19      1.50 o
  -2  10  12       39.76       40.02      2.52 o
  -1  10  12      138.77      129.12      4.31 o
   0  10  12       35.07       36.00      2.27 o
   1  10  12       11.95       10.62      1.57 o
   2  10  12        1.56        1.85      1.54 o
   3  10  12       79.34       57.84      6.72 o
  -1  11  12        1.12        0.05      1.57 o
   0  11  12       50.15       54.69      4.81 o
   1  11  12        1.86        0.01      1.53 o
  -2  -9  13       41.84       43.90      2.84 o
  -1  -9  13       80.98       79.61      3.58 o
   0  -9  13       26.54       26.25      2.42 o
   1  -9  13        3.68        4.17      1.38 o
   2  -9  13        3.37        7.14      2.16 o
  -4  -8  13       85.05       85.59      6.06 o
  -3  -8  13        6.51        4.90      1.88 o
  -2  -8  13        0.13       -0.80      1.30 o
  -1  -8  13      146.29      143.16      4.43 o
   0  -8  13      249.13      246.75      6.69 o
   1  -8  13        4.28        3.57      0.93 o
   2  -8  13      200.63      206.48      7.22 o
   3  -8  13        5.45        8.56      2.16 o
  -4  -7  13        5.86        9.14      2.77 o
  -3  -7  13       13.05       13.38      1.33 o
  -2  -7  13      171.81      174.48      4.43 o
  -1  -7  13       80.18       79.88      3.24 o
   0  -7  13        0.12        0.25      0.82 o
   1  -7  13       89.24       89.91      2.77 o
   2  -7  13      337.76      341.35      7.63 o
   3  -7  13       49.01       49.68      3.03 o
   4  -7  13       29.18       29.57      1.94 o
  -5  -6  13       50.49       48.22      2.95 o
  -4  -6  13       27.23       34.79      2.29 o
  -3  -6  13       10.57       12.43      1.18 o
  -2  -6  13      123.63      117.07      3.12 o
  -1  -6  13       29.06       31.56      2.26 o
   0  -6  13      342.94      325.00      7.22 o
   1  -6  13      196.60      193.61      5.09 o
   2  -6  13        1.28        3.22      0.94 o
   3  -6  13        0.67        0.23      1.36 o
   4  -6  13      142.02      149.02      4.47 o
   5  -6  13       85.15       71.58      3.93 o
  -6  -5  13        2.62        5.55      2.29 o
  -5  -5  13       19.10       18.51      2.49 o
  -4  -5  13      384.93      354.32      8.04 o
  -3  -5  13       30.86       32.21      1.81 o
  -2  -5  13       49.91       49.02      2.48 o
  -1  -5  13     1045.55     1060.26     19.18 o
   0  -5  13        4.79        4.72      0.64 o
   1  -5  13      187.13      177.86      3.44 o
   2  -5  13      153.63      165.84      3.61 o
   3  -5  13      238.09      234.10      7.82 o
   4  -5  13       11.91       11.49      1.39 o
   5  -5  13        3.32        8.11      1.25 o
   6  -5  13       27.67       32.26      3.72 o
  -6  -4  13       40.07       47.11      3.52 o
  -5  -4  13      324.35      321.25      7.62 o
  -4  -4  13       80.97       75.39      3.86 o
  -3  -4  13      288.72      288.46      5.83 o
  -2  -4  13       11.97       10.33      0.88 o
  -1  -4  13      993.42      968.91     17.46 o
   0  -4  13     1223.51     1250.93     16.03 o
   1  -4  13        2.31        1.55      0.52 o
   2  -4  13        8.60       12.82      0.80 o
   3  -4  13       52.21       55.02      2.23 o
   4  -4  13      489.73      463.82     11.81 o
   5  -4  13      573.33      554.94     14.60 o
   6  -4  13      243.87      274.44     10.73 o
  -6  -3  13        1.05        2.30      2.14 o
  -5  -3  13      303.87      284.58      7.80 o
  -4  -3  13      294.01      275.36      7.48 o
  -3  -3  13        3.22        3.53      0.77 o
  -2  -3  13     1331.41     1302.66     20.07 o
  -1  -3  13        6.20       10.50      0.85 o
   0  -3  13      297.87      283.63      3.85 o
   1  -3  13      224.93      228.62      3.48 o
   2  -3  13     1928.41     1932.04     26.89 o
   3  -3  13      516.00      489.70      9.53 o
   4  -3  13       52.11       47.26      2.16 o
   5  -3  13      275.29      248.66      7.31 o
   6  -3  13      283.44      290.34     18.40 o
  -6  -2  13       48.62       43.51      2.75 o
  -5  -2  13       28.12       29.37      1.97 o
  -4  -2  13       15.25       16.81      1.50 o
  -3  -2  13        2.27        2.54      0.53 o
  -2  -2  13      154.70      153.89      2.60 o
  -1  -2  13       57.14       61.11      1.57 o
   0  -2  13       17.75       17.80      0.61 o
   1  -2  13      144.62      144.03      2.65 o
   2  -2  13      147.69      148.05      2.73 o
   3  -2  13       58.41       58.89      1.77 o
   4  -2  13      502.29      500.65     12.63 o
   5  -2  13      306.10      284.12     11.20 o
   6  -2  13        1.47        2.85      1.39 o
   7  -2  13       53.15       60.22      8.03 o
  -7  -1  13        8.24        8.63      5.70 o
  -6  -1  13       13.22       13.94      1.90 o
  -5  -1  13       89.03       89.68      4.79 o
  -4  -1  13      302.72      285.33      5.86 o
  -3  -1  13      145.30      134.92      4.23 o
  -2  -1  13       22.84       16.71      0.66 o
  -1  -1  13       31.90       37.63      1.90 o
   0  -1  13      150.72      151.94      2.50 o
   1  -1  13     1145.68     1102.27     15.04 o
   2  -1  13     1161.83     1130.64     14.93 o
   3  -1  13       63.70       62.02      1.75 o
   4  -1  13      100.52       89.50      2.61 o
   5  -1  13      124.07      126.28      3.47 o
   6  -1  13       14.36       19.18      2.77 o
   7  -1  13       74.14       72.31      7.92 o
  -7   0  13       85.48       91.31     10.81 o
  -6   0  13        4.33        3.16      2.01 o
  -5   0  13      213.76      212.20      8.98 o
  -4   0  13       59.74       59.79      2.09 o
  -3   0  13      154.00      154.44      2.41 o
  -2   0  13      354.38      339.90      4.47 o
  -1   0  13     2008.19     2020.88     25.14 o
   0   0  13     2044.76     2162.96     27.26 o
   1   0  13      204.15      208.91      3.24 o
   2   0  13      634.07      635.62      9.02 o
   3   0  13     1501.50     1480.12     23.85 o
   4   0  13       37.72       34.13      1.79 o
   5   0  13      226.49      235.80      9.65 o
   6   0  13      134.56      128.32      5.66 o
   7   0  13       23.24        7.01      4.97 o
  -7   1  13        3.86        2.45      3.07 o
  -6   1  13      150.93      138.16      7.26 o
  -5   1  13      413.55      409.31     18.16 o
  -4   1  13       59.86       56.53      2.77 o
  -3   1  13      477.04      464.06      6.30 o
  -2   1  13      230.35      258.22      3.55 o
  -1   1  13     1473.21     1544.56     20.23 o
   0   1  13       26.75       15.73      0.66 o
   1   1  13     4611.41     4791.04     57.36 o
   2   1  13      108.53       99.91      1.95 o
   3   1  13       16.19       20.67      0.84 o
   4   1  13       51.76       54.46      3.38 o
   5   1  13     1634.86     1660.08     49.78 o
   6   1  13       76.94       84.23      4.27 o
   7   1  13      157.79      149.89     10.21 o
  -7   2  13       89.17       99.83      6.82 o
  -6   2  13       20.34       18.99      3.22 o
  -5   2  13        4.16        9.73      3.12 o
  -4   2  13      203.99      190.71      8.21 o
  -3   2  13      105.98       99.61      1.77 o
  -2   2  13     2750.62     2810.98     39.45 o
  -1   2  13      777.68      727.64     10.46 o
   0   2  13     1084.50     1093.82     14.71 o
   1   2  13      669.71      693.70     10.19 o
   2   2  13      493.65      460.30      7.73 o
   3   2  13      303.73      301.10      5.04 o
   4   2  13      142.83      137.35      3.98 o
   5   2  13       95.76       90.48      4.21 o
   6   2  13        6.74        9.17      2.48 o
   7   2  13        4.61        2.92      6.72 o
  -6   3  13      155.17      135.12      8.18 o
  -5   3  13      107.30       92.81      6.45 o
  -4   3  13      553.21      549.53     18.78 o
  -3   3  13      403.80      406.63      8.18 o
  -2   3  13       75.17       84.36      1.81 o
  -1   3  13      702.11      697.28     10.33 o
   0   3  13      336.96      312.29      5.14 o
   1   3  13      853.92      862.85     16.81 o
   2   3  13        1.91        3.78      0.46 o
   3   3  13       24.93       20.37      1.07 o
   4   3  13      411.58      419.91      8.98 o
   5   3  13      213.93      230.80      8.43 o
   6   3  13       56.11       54.88      6.13 o
   7   3  13       92.57       77.88      4.85 o
  -6   4  13       21.13       22.49      8.47 o
  -5   4  13        5.91       10.20      1.67 o
  -4   4  13       99.14       95.94      6.41 o
  -3   4  13      673.44      668.82     13.70 o
  -2   4  13      339.65      334.25      8.77 o
  -1   4  13      513.49      461.49     10.12 o
   0   4  13       60.76       57.65      1.61 o
   1   4  13      440.29      433.99     10.70 o
   2   4  13      973.74      926.73     17.68 o
   3   4  13     1323.80     1290.25     23.77 o
   4   4  13       47.55       49.79      1.60 o
   5   4  13        0.32        1.17      2.07 o
   6   4  13       18.02       21.49      2.85 o
   7   4  13       85.08       85.88     13.15 o
  -6   5  13       20.03       20.74      2.92 o
  -5   5  13      180.98      178.23      9.64 o
  -4   5  13       61.53       64.67      2.99 o
  -3   5  13      192.55      166.89      4.98 o
  -2   5  13      100.39       90.60      2.60 o
  -1   5  13      266.24      235.66      5.57 o
   0   5  13       46.70       41.56      1.70 o
   1   5  13     1454.35     1416.86     25.80 o
   2   5  13      267.16      264.48      6.04 o
   3   5  13        2.85        4.42      0.92 o
   4   5  13      249.99      241.33      5.28 o
   5   5  13      192.03      205.32      7.01 o
   6   5  13       69.38       66.02     10.81 o
  -6   6  13       59.14       63.10      5.26 o
  -5   6  13        0.05        1.75      2.34 o
  -4   6  13       15.35       24.47      2.09 o
  -3   6  13      546.19      521.32     12.93 o
  -2   6  13      118.39      124.41      4.05 o
  -1   6  13        1.02        6.11      3.44 o
   0   6  13       19.19       27.10      2.26 o
   1   6  13        1.73        3.98      0.81 o
   2   6  13      548.46      558.46     11.98 o
   3   6  13      518.12      533.08     13.21 o
   4   6  13      325.27      296.85     15.68 o
   5   6  13        0.14       -1.30      2.95 o
   6   6  13       96.69       89.10     12.56 o
  -5   7  13       58.24       58.13      5.26 o
  -4   7  13      253.19      246.50      6.82 o
  -3   7  13       52.98       51.06      2.49 o
  -2   7  13      285.58      285.03      6.52 o
  -1   7  13      584.35      592.20     12.30 o
   0   7  13     1178.02     1167.24     27.15 o
   1   7  13        3.90        9.17      2.64 o
   2   7  13       49.46       50.48      2.78 o
   3   7  13        0.68        1.89      1.13 o
   4   7  13      149.85      165.26      6.61 o
   5   7  13      167.34      161.76     13.44 o
   6   7  13       63.98       54.34     10.52 o
  -4   8  13      166.82      168.49      6.07 o
  -3   8  13      147.01      152.27      6.42 o
  -2   8  13      171.70      154.92      4.34 o
  -1   8  13        9.74       15.17      2.36 o
   0   8  13       38.76       51.50      2.06 o
   1   8  13      337.30      365.16     17.08 o
   2   8  13      371.64      353.05     18.57 o
   3   8  13       14.89       21.18      2.58 o
   4   8  13       12.24       11.93      4.24 o
   5   8  13       10.42        5.55      5.55 o
  -4   9  13       12.04       12.33      2.03 o
  -3   9  13        8.41       13.32      1.95 o
  -2   9  13       77.68       76.15      3.61 o
  -1   9  13      262.20      259.71      7.28 o
   0   9  13      297.41      299.84      9.40 o
   1   9  13        0.65        0.72      1.19 o
   2   9  13       48.29       48.72      4.70 o
   3   9  13        4.40        2.90      1.24 o
   4   9  13       73.80       37.68      4.97 o
  -2  10  13       22.66       23.43      2.06 o
  -1  10  13        0.19        1.39      1.45 o
   0  10  13        0.56        0.86      1.44 o
   1  10  13       65.92       63.63      4.05 o
   2  10  13       56.69       61.64      3.59 o
   3  10  13       40.87       38.85      3.80 o
   0  11  13       71.45       77.61      3.51 o
   1  11  13        0.27       -1.11      1.53 o
  -2  -9  14        0.57        0.23      1.77 o
  -1  -9  14       24.42       24.95      2.39 o
   0  -9  14       11.40       12.31      1.98 o
   1  -9  14       61.47       61.15      3.31 o
  -3  -8  14       64.17       69.48      3.48 o
  -2  -8  14       32.24       34.14      2.22 o
  -1  -8  14        0.62        4.45      1.72 o
   0  -8  14        5.01        5.65      1.52 o
   1  -8  14        6.55        6.88      1.41 o
   2  -8  14      381.54      373.36     11.77 o
   3  -8  14       97.11      109.07      4.94 o
  -4  -7  14       48.23       45.01      5.78 o
  -3  -7  14        0.11        0.65      1.37 o
  -2  -7  14       37.62       34.28      2.13 o
  -1  -7  14       31.94       32.90      2.07 o
   0  -7  14      130.82      128.04      3.74 o
   1  -7  14      282.30      282.06      6.24 o
   2  -7  14        2.27        2.65      1.75 o
   3  -7  14        0.25        0.69      1.75 o
   4  -7  14       48.98       48.03      3.29 o
  -5  -6  14        5.40        6.28      2.39 o
  -4  -6  14        6.36        8.68      1.68 o
  -3  -6  14       28.78       28.10      2.85 o
  -2  -6  14      222.20      218.08      4.94 o
  -1  -6  14       37.33       36.26      1.61 o
   0  -6  14       24.32       27.97      1.70 o
   1  -6  14      109.15      110.72      3.14 o
   2  -6  14      369.70      341.26      7.75 o
   3  -6  14       13.19       16.70      1.60 o
   4  -6  14       42.81       37.98      3.24 o
   5  -6  14        2.84        6.54      1.89 o
  -5  -5  14       46.88       51.19      3.96 o
  -4  -5  14      134.16      127.65      4.16 o
  -3  -5  14       10.97        8.51      1.05 o
  -2  -5  14      373.50      345.55     17.88 o
  -1  -5  14      449.30      448.30      8.49 o
   0  -5  14      147.14      154.82      3.52 o
   1  -5  14      104.77       93.80      2.20 o
   2  -5  14       10.63       10.45      1.16 o
   3  -5  14      139.49      131.25      4.15 o
   4  -5  14       45.74       31.95      9.68 o
   5  -5  14      257.12      254.53      6.41 o
  -6  -4  14       12.31       12.48      2.39 o
  -5  -4  14       24.06       25.12      1.88 o
  -4  -4  14       54.91       62.02      2.96 o
  -3  -4  14      538.17      506.32      9.93 o
  -2  -4  14      756.51      743.65     13.92 o
  -1  -4  14      101.49      110.44      2.61 o
   0  -4  14      103.77      100.00      2.06 o
   1  -4  14       27.54       27.45      1.13 o
   2  -4  14      585.45      565.77     10.55 o
   3  -4  14       68.66       77.06      2.83 o
   4  -4  14        7.81       12.43      1.86 o
   5  -4  14      198.74      190.91      6.16 o
   6  -4  14        2.97        4.29      2.59 o
  -6  -3  14       81.86       87.14      3.91 o
  -5  -3  14       15.28       16.16      2.12 o
  -4  -3  14       60.81       55.61      3.02 o
  -3  -3  14       57.03       62.08      3.08 o
  -2  -3  14     1683.22     1645.71     27.12 o
  -1  -3  14      420.85      432.06      7.00 o
   0  -3  14      680.01      670.20      9.41 o
   1  -3  14       47.02       38.08      1.49 o
   2  -3  14      138.46      129.92      2.77 o
   3  -3  14       43.74       53.40      3.25 o
   4  -3  14      665.82      621.94     41.43 o
   5  -3  14      232.66      239.80      8.62 o
   6  -3  14       79.52       83.26     10.81 o
  -6  -2  14       96.88       96.08      4.56 o
  -5  -2  14      152.18      139.10      8.13 o
  -4  -2  14      249.72      239.62      6.58 o
  -3  -2  14       47.40       47.30      1.63 o
  -2  -2  14      109.69      115.77      2.40 o
  -1  -2  14       35.64       36.48      0.96 o
   0  -2  14      116.26      100.73      2.06 o
   1  -2  14     1181.65     1160.11     16.01 o
   2  -2  14      766.27      749.31     11.35 o
   3  -2  14      131.28      127.40      3.15 o
   4  -2  14        2.02        1.84      1.01 o
   5  -2  14       70.77       69.66      3.88 o
   6  -2  14      224.31      211.69     14.48 o
  -6  -1  14       57.83       58.52      3.35 o
  -5  -1  14        8.43        8.42      1.27 o
  -4  -1  14       48.64       43.03      1.89 o
  -3  -1  14       17.25       16.72      0.87 o
  -2  -1  14      104.23      117.46      2.06 o
  -1  -1  14      266.54      267.40      4.01 o
   0  -1  14      146.17      128.38      2.26 o
   1  -1  14        9.39       11.95      0.63 o
   2  -1  14      933.78      910.10     13.67 o
   3  -1  14      292.27      284.98      5.76 o
   4  -1  14      128.71      126.00      3.36 o
   5  -1  14      154.35      147.45      4.25 o
   6  -1  14       14.18       14.39      2.21 o
   7  -1  14       15.74       13.15      7.01 o
  -7   0  14       36.30       40.21      4.60 o
  -6   0  14        1.20        0.53      1.50 o
  -5   0  14      194.23      177.00     10.80 o
  -4   0  14      428.70      421.76      9.71 o
  -3   0  14       75.69       70.67      1.50 o
  -2   0  14        0.20        0.90      0.44 o
  -1   0  14        6.05       11.51      1.89 o
   0   0  14        3.66       20.05      1.47 o
   1   0  14     2243.89     2197.38     27.05 o
   2   0  14     1299.56     1252.23     17.19 o
   3   0  14      775.77      751.16     13.20 o
   4   0  14      137.15      136.89      4.92 o
   5   0  14      496.11      487.97     13.01 o
   6   0  14      197.17      208.38      7.96 o
   7   0  14        3.61        5.26      6.43 o
  -7   1  14        0.92        5.71      3.02 o
  -6   1  14      333.59      282.86     11.68 o
  -5   1  14       76.81       82.87      7.04 o
  -4   1  14       47.46       51.47      2.22 o
  -3   1  14       43.89       35.56      1.08 o
  -2   1  14     1509.91     1515.49     19.22 o
  -1   1  14     1351.07     1391.86     18.14 o
   0   1  14      949.96      913.26     12.05 o
   1   1  14       48.06       49.85      1.80 o
   2   1  14      545.53      533.29      8.14 o
   3   1  14       70.22       69.15      1.95 o
   4   1  14     2351.19     2302.11     55.25 o
   5   1  14      331.27      343.54     13.67 o
   6   1  14      101.15      103.33      6.43 o
   7   1  14       98.52       78.58     11.10 o
  -6   2  14       90.31       81.06      5.84 o
  -5   2  14      313.59      287.60     21.25 o
  -4   2  14       23.39       26.77      1.52 o
  -3   2  14      298.76      307.30      8.44 o
  -2   2  14       90.49       85.03      1.75 o
  -1   2  14     2243.71     2259.85     32.22 o
   0   2  14     2186.37     2145.15     30.64 o
   1   2  14       31.09       22.92      0.85 o
   2   2  14        3.53        5.30      0.43 o
   3   2  14       99.95       95.06      2.25 o
   4   2  14       98.95       94.58      2.85 o
   5   2  14      524.66      523.16     16.77 o
   6   2  14      482.10      466.94     18.55 o
   7   2  14       71.32       72.86      9.49 o
  -6   3  14       62.69       55.30      9.64 o
  -5   3  14       50.18       47.49      3.55 o
  -4   3  14       94.56       98.51      6.01 o
  -3   3  14      287.24      284.16      5.61 o
  -2   3  14      927.20      920.87     19.96 o
  -1   3  14      324.79      315.04      5.81 o
   0   3  14       42.27       45.66      1.32 o
   1   3  14      789.06      759.13     13.10 o
   2   3  14      629.26      605.04     11.81 o
   3   3  14       17.35       13.72      1.16 o
   4   3  14      253.16      242.94      5.53 o
   5   3  14       45.22       46.03      2.98 o
   6   3  14      139.81      143.73      9.47 o
   7   3  14       12.31       10.52      7.89 o
  -6   4  14       59.68       59.30     12.56 o
  -5   4  14      121.44      114.61     13.31 o
  -4   4  14       92.18       94.57      2.99 o
  -3   4  14      639.61      610.75     14.11 o
  -2   4  14      504.71      487.39     11.47 o
  -1   4  14      134.25      125.92      2.95 o
   0   4  14      270.93      252.65      5.15 o
   1   4  14      305.99      313.51      7.22 o
   2   4  14        2.24        2.10      0.76 o
   3   4  14       20.48       13.93      1.18 o
   4   4  14      194.60      194.51      4.77 o
   5   4  14      109.68      123.28      5.34 o
   6   4  14       79.67       79.27      5.71 o
   7   4  14       68.75       63.68     12.27 o
  -6   5  14       14.73       11.39      2.63 o
  -5   5  14       22.01       26.86      3.07 o
  -4   5  14       82.19       84.82      3.07 o
  -3   5  14      440.29      428.94      9.92 o
  -2   5  14      101.87       96.32      3.08 o
  -1   5  14        0.94        2.03      1.05 o
   0   5  14     1697.35     1626.75     29.38 o
   1   5  14      532.46      544.71     10.26 o
   2   5  14     1470.52     1419.64     28.87 o
   3   5  14      627.67      635.16     13.57 o
   4   5  14      116.36      110.42      3.27 o
   5   5  14       15.60       19.98      3.78 o
   6   5  14        5.82        7.30      6.72 o
  -5   6  14      100.65       88.81      5.84 o
  -4   6  14      241.37      218.19     13.91 o
  -3   6  14       63.17       50.98      2.27 o
  -2   6  14       56.59       52.87      2.46 o
  -1   6  14       28.80       28.98      1.74 o
   0   6  14      853.02      835.66     19.56 o
   1   6  14      229.85      210.57      5.56 o
   2   6  14       64.31       64.17      2.08 o
   3   6  14      124.39      135.65      4.25 o
   4   6  14      226.12      219.49     14.91 o
   5   6  14      119.45      106.35      6.63 o
   6   6  14      128.81      131.46     14.31 o
  -5   7  14       27.40       33.01      3.80 o
  -4   7  14       90.84       91.49      4.83 o
  -3   7  14      192.45      185.00      5.72 o
  -2   7  14       47.31       54.94      2.41 o
  -1   7  14       54.01       65.12      2.66 o
   0   7  14       12.05       16.60      1.99 o
   1   7  14      740.21      698.49     22.64 o
   2   7  14      571.72      581.72     28.06 o
   3   7  14      356.45      327.25     15.95 o
   4   7  14        7.24        6.55      2.48 o
   5   7  14       63.78       61.56      7.89 o
  -4   8  14       46.10       56.42      3.29 o
  -3   8  14       17.87       18.29      1.85 o
  -2   8  14       69.31       83.71      3.25 o
  -1   8  14      438.72      440.82     10.91 o
   0   8  14      247.92      258.78      8.19 o
   1   8  14       63.11       76.31      3.98 o
   2   8  14       17.37       14.02      2.07 o
   3   8  14      211.90      192.06     22.35 o
   4   8  14      222.74      133.21      8.47 o
   5   8  14       11.61        5.26      6.72 o
  -3   9  14       98.02      103.57      4.24 o
  -2   9  14       31.21       33.46      2.40 o
  -1   9  14       18.34       24.17      1.84 o
   0   9  14       28.34       41.22      2.53 o
   1   9  14       62.97       69.86      3.61 o
   2   9  14      115.40      103.46      6.83 o
   3   9  14       54.03       58.40      9.06 o
   4   9  14        1.34       -0.58      1.75 o
  -2  10  14       53.65       50.09      3.27 o
  -1  10  14      113.66      106.94      3.97 o
   0  10  14       24.80       20.50      1.88 o
   1  10  14       13.95       11.69      1.64 o
   2  10  14        2.43        6.05      1.44 o
   3  10  14      281.32      214.10     10.22 o
  -1  -9  15       37.13       39.11      2.52 o
   0  -9  15       52.73       45.62      2.69 o
   1  -9  15        5.61        8.61      2.07 o
  -3  -8  15       19.42       20.42      2.47 o
  -2  -8  15       30.45       29.98      2.12 o
  -1  -8  15       48.75       55.29      2.84 o
   0  -8  15       91.09       93.56      3.42 o
   1  -8  15       21.08       18.37      1.45 o
   2  -8  15        0.05        1.45      1.95 o
   3  -8  15        7.22        7.79      2.16 o
  -4  -7  15        2.85        3.94      1.66 o
  -3  -7  15        7.96        8.93      2.00 o
  -2  -7  15        2.83        3.00      1.19 o
  -1  -7  15      107.61       96.40      4.30 o
   0  -7  15        2.77        5.20      1.20 o
   1  -7  15      440.99      426.42      9.09 o
   2  -7  15       82.35       75.38      3.91 o
   3  -7  15       50.30       50.53      3.58 o
   4  -7  15       18.75       15.67      1.69 o
  -5  -6  15       58.75       53.00      3.74 o
  -4  -6  15        1.46        3.95      1.68 o
  -3  -6  15        0.33        0.07      1.01 o
  -2  -6  15        5.85        9.54      1.32 o
  -1  -6  15       72.56       72.26      2.57 o
   0  -6  15      294.43      274.75      6.67 o
   1  -6  15      154.75      157.01      4.02 o
   2  -6  15       18.61       15.63      1.24 o
   3  -6  15       26.10       24.49      1.76 o
   4  -6  15       72.88       70.56      2.90 o
   5  -6  15      103.26      109.23      4.91 o
  -5  -5  15        5.51        7.08      1.96 o
  -4  -5  15      197.07      179.81      6.23 o
  -3  -5  15       38.86       38.93      1.81 o
  -2  -5  15      137.64      132.03      3.35 o
  -1  -5  15        7.62       10.83      1.11 o
   0  -5  15       13.25       17.11      1.20 o
   1  -5  15      119.10      118.18      2.76 o
   2  -5  15      621.88      630.25     13.32 o
   3  -5  15      212.60      208.53      6.75 o
   4  -5  15        1.22        3.60      1.33 o
   5  -5  15       43.10       35.88      3.70 o
  -6  -4  15       30.12       29.97      2.58 o
  -5  -4  15       76.02       80.13      4.26 o
  -4  -4  15       13.26       11.90      1.44 o
  -3  -4  15       35.44       44.09      2.06 o
  -2  -4  15      896.88      869.59     17.17 o
  -1  -4  15     1307.91     1270.23     21.46 o
   0  -4  15       46.82       51.00      2.01 o
   1  -4  15       18.64       20.83      1.13 o
   2  -4  15        5.27        7.05      1.02 o
   3  -4  15      178.12      163.11      5.95 o
   4  -4  15      560.24      528.99     13.46 o
   5  -4  15      380.29      428.32     11.26 o
   6  -4  15        0.29       -1.75      5.26 o
  -6  -3  15        0.24        1.55      1.58 o
  -5  -3  15       65.82       64.17      3.12 o
  -4  -3  15       44.70       51.58      2.38 o
  -3  -3  15      871.56      823.36     15.17 o
  -2  -3  15       62.57       62.59      2.02 o
  -1  -3  15      439.26      417.51      6.81 o
   0  -3  15      488.05      483.94      7.66 o
   1  -3  15      902.82      937.83     14.96 o
   2  -3  15      219.34      206.11      4.00 o
   3  -3  15        2.50        1.45      1.16 o
   4  -3  15        9.18        9.66      1.27 o
   5  -3  15      120.81      128.75      4.33 o
   6  -3  15       78.67       69.23     10.22 o
  -6  -2  15       32.51       35.81      3.06 o
  -5  -2  15       32.99       34.24      2.41 o
  -4  -2  15        8.45        9.33      1.41 o
  -3  -2  15      384.16      380.62      6.88 o
  -2  -2  15      210.66      191.99      3.55 o
  -1  -2  15      144.94      140.30      3.07 o
   0  -2  15       48.92       48.60      1.62 o
   1  -2  15       13.28       17.62      1.18 o
   2  -2  15      263.07      266.14      5.31 o
   3  -2  15      201.99      198.41      4.83 o
   4  -2  15      117.92      116.42      4.13 o
   5  -2  15      103.24       98.45      3.52 o
   6  -2  15      101.33       96.96     10.22 o
  -6  -1  15        8.02       10.71      2.06 o
  -5  -1  15      304.44      196.25     26.29 o
  -4  -1  15      319.59      307.07     11.26 o
  -3  -1  15       86.97       86.95      3.37 o
  -2  -1  15        2.62        4.14      0.63 o
  -1  -1  15        1.87        3.49      0.51 o
   0  -1  15      249.21      260.52      4.56 o
   1  -1  15     1692.34     1665.61     22.88 o
   2  -1  15     1223.94     1230.68     18.21 o
   3  -1  15        7.20        6.20      0.81 o
   4  -1  15       10.64       10.38      1.16 o
   5  -1  15      109.88      110.27      3.77 o
   6  -1  15       88.86       89.03      4.73 o
   7  -1  15       57.19       59.30     10.81 o
  -6   0  15       54.53       52.83      3.56 o
  -5   0  15        0.23        1.18      1.30 o
  -4   0  15        4.96        7.31      1.41 o
  -3   0  15        2.11        2.99      0.52 o
  -2   0  15      378.63      399.30      5.91 o
  -1   0  15      463.48      443.65      8.27 o
   0   0  15      943.08     1005.71     12.91 o
   1   0  15      269.48      258.50      4.19 o
   2   0  15     1472.31     1437.13     22.85 o
   3   0  15      934.26      901.32     18.21 o
   4   0  15      526.56      519.22     13.08 o
   5   0  15        2.06        2.20      1.26 o
   6   0  15       53.47       54.32      3.97 o
   7   0  15       37.53       37.68      9.06 o
  -6   1  15       20.31       25.03      2.52 o
  -5   1  15      107.31      110.72      6.43 o
  -4   1  15       22.68       21.64      1.61 o
  -3   1  15      688.24      693.91     10.29 o
  -2   1  15       37.19       50.98      2.13 o
  -1   1  15      147.52      147.45      3.12 o
   0   1  15     1026.05     1010.04     13.03 o
   1   1  15     1289.37     1248.18     18.56 o
   2   1  15      535.06      530.85      8.16 o
   3   1  15      270.51      254.75      4.89 o
   4   1  15     1216.94     1219.99     31.01 o
   5   1  15      263.09      269.19      7.87 o
   6   1  15       38.60       33.09      4.09 o
   7   1  15       85.38      112.18     12.85 o
  -6   2  15        0.50        3.17      3.04 o
  -5   2  15        2.49        1.10      1.50 o
  -4   2  15       45.33       38.48      2.44 o
  -3   2  15      161.67      148.12      3.07 o
  -2   2  15      680.66      644.85     12.39 o
  -1   2  15      900.23      948.67     19.59 o
   0   2  15       34.19       32.25      1.18 o
   1   2  15      152.55      138.40      2.33 o
   2   2  15      362.09      366.01      5.73 o
   3   2  15     1427.33     1365.22     24.69 o
   4   2  15        5.79        4.76      1.01 o
   5   2  15       89.63      102.73     13.38 o
   6   2  15        6.62        4.28      3.07 o
   7   2  15       23.63        9.06      5.55 o
  -6   3  15       82.29       76.54     14.90 o
  -5   3  15      147.62      134.94     15.48 o
  -4   3  15      269.02      270.48     11.72 o
  -3   3  15       37.60       40.26      1.57 o
  -2   3  15      328.34      321.67      6.55 o
  -1   3  15      999.77      927.52     17.51 o
   0   3  15      944.86      933.07     17.41 o
   1   3  15       62.22       64.38      2.14 o
   2   3  15       69.08       70.63      2.30 o
   3   3  15      115.17      118.91      3.39 o
   4   3  15      312.84      312.31      8.21 o
   5   3  15      105.66      109.68      4.91 o
   6   3  15      529.31      508.49     17.09 o
   7   3  15        4.08        3.21      4.96 o
  -6   4  15       41.93       42.36      9.93 o
  -5   4  15       97.28       98.98      4.41 o
  -4   4  15      123.26      122.18      6.24 o
  -3   4  15       40.20       41.01      2.79 o
  -2   4  15      724.21      695.15     15.01 o
  -1   4  15      289.21      271.69      5.76 o
   0   4  15      156.89      161.17      3.57 o
   1   4  15      217.94      188.56      5.21 o
   2   4  15      272.44      257.91      6.01 o
   3   4  15      127.98      127.48      3.80 o
   4   4  15       77.49       76.05      2.89 o
   5   4  15       18.94       20.25      3.86 o
   6   4  15       11.09        9.06      4.07 o
  -6   5  15       80.74       77.12      5.55 o
  -5   5  15       56.76       58.99      3.58 o
  -4   5  15       94.28       88.47      3.49 o
  -3   5  15       66.01       66.37      2.66 o
  -2   5  15      287.06      270.30      8.69 o
  -1   5  15       29.62       34.17      1.59 o
   0   5  15      554.55      546.38     13.42 o
   1   5  15       33.55       33.62      1.51 o
   2   5  15       86.16       68.73      2.77 o
   3   5  15      116.26       99.27      3.91 o
   4   5  15      226.03      202.66     15.92 o
   5   5  15      359.67      357.08     12.28 o
   6   5  15      201.45      218.58     16.65 o
  -5   6  15        8.38       15.48      2.92 o
  -4   6  15      240.10      232.93      6.71 o
  -3   6  15      352.38      345.40      9.06 o
  -2   6  15      162.99      165.01      4.60 o
  -1   6  15      281.54      276.95      7.56 o
   0   6  15     1081.11     1041.42     29.74 o
   1   6  15      123.93      140.71      4.82 o
   2   6  15      175.38      196.90      4.72 o
   3   6  15      407.99      392.72     11.05 o
   4   6  15       96.65       89.36      6.41 o
   5   6  15        0.37        3.80      5.26 o
   6   6  15      153.09      144.60     14.61 o
  -5   7  15       33.71       27.75      3.80 o
  -4   7  15       38.50       42.78      2.48 o
  -3   7  15        6.04        4.53      1.29 o
  -2   7  15      259.48      246.92      6.51 o
  -1   7  15      660.94      599.97     14.74 o
   0   7  15      552.08      540.12     17.29 o
   1   7  15       29.58       37.08      3.38 o
   2   7  15       62.08       64.52      6.32 o
   3   7  15      232.49      248.26      8.05 o
   4   7  15       81.18       78.88      9.93 o
   5   7  15       82.40       71.77      7.52 o
  -4   8  15       77.64       83.79      4.07 o
  -3   8  15       46.25       52.54      2.71 o
  -2   8  15       25.93       25.98      1.84 o
  -1   8  15       11.36       18.40      1.94 o
   0   8  15      312.57      308.23     13.82 o
   1   8  15      419.18      394.49     10.43 o
   2   8  15       86.65       89.08      6.13 o
   3   8  15      123.58      126.53      9.56 o
   4   8  15       17.70       22.49      2.92 o
   5   8  15       68.02       44.11      7.30 o
  -3   9  15        2.72        3.24      1.53 o
  -2   9  15       90.19      103.21      3.81 o
  -1   9  15      104.26      103.01      3.85 o
   0   9  15      171.63      170.90      5.10 o
   1   9  15        1.92        2.44      1.56 o
   2   9  15       13.23       13.16      1.53 o
   3   9  15       88.13       75.37      4.38 o
   4   9  15       35.11       32.43      3.51 o
  -2  10  15        5.59       12.66      1.97 o
  -1  10  15        0.27        3.66      1.64 o
   0  10  15       45.24       38.12      2.48 o
   1  10  15        4.42        5.20      1.53 o
   2  10  15      197.75      251.80     13.15 o
   3  10  15       26.99       20.98      4.38 o
  -2  -8  16       22.16       21.72      1.91 o
  -1  -8  16       14.67       17.71      1.71 o
   0  -8  16        2.05        1.49      1.36 o
   1  -8  16      197.97      193.36      6.92 o
   2  -8  16       72.30       76.52      5.70 o
  -4  -7  16       17.51       17.77      2.85 o
  -3  -7  16        2.08       -1.11      1.57 o
  -2  -7  16        0.74        2.60      1.35 o
  -1  -7  16      117.09      108.78      3.47 o
   0  -7  16       83.36       79.83      3.63 o
   1  -7  16        4.93        4.84      1.45 o
   2  -7  16       16.03       16.15      2.27 o
   3  -7  16       29.11       35.68      2.87 o
   4  -7  16      121.09      123.08      5.32 o
  -4  -6  16        3.57        3.47      1.99 o
  -3  -6  16        8.00        5.88      1.52 o
  -2  -6  16      107.46      107.13      3.47 o
  -1  -6  16        0.55        0.36      1.09 o
   0  -6  16       80.34       74.73      2.58 o
   1  -6  16      199.48      203.27      6.20 o
   2  -6  16      403.65      410.61     13.96 o
   3  -6  16        9.72        7.86      1.55 o
   4  -6  16        1.87        1.86      1.33 o
  -5  -5  16       54.41       46.35      2.93 o
  -4  -5  16       19.24       18.31      1.91 o
  -3  -5  16        7.12        5.03      1.24 o
  -2  -5  16       65.00       63.39      2.66 o
  -1  -5  16      636.14      592.85     14.11 o
   0  -5  16      144.51      138.17      3.82 o
   1  -5  16       21.49       23.16      1.77 o
   2  -5  16       61.80       59.67      2.38 o
   3  -5  16      115.05      102.32      4.53 o
   4  -5  16       88.01       88.81      3.48 o
   5  -5  16       31.19       35.54      3.42 o
  -5  -4  16       29.86       34.29      3.08 o
  -4  -4  16       80.18       77.75      5.02 o
  -3  -4  16      174.45      164.35      4.02 o
  -2  -4  16       18.52       20.32      1.77 o
  -1  -4  16       64.18       62.50      3.29 o
   0  -4  16      559.73      547.56     11.04 o
   1  -4  16      689.40      689.45     14.25 o
   2  -4  16      149.42      156.65      4.54 o
   3  -4  16       75.80       63.36      4.64 o
   4  -4  16      172.69      165.80      5.58 o
   5  -4  16       31.90       30.68      4.06 o
  -6  -3  16        1.23       -0.62      1.60 o
  -5  -3  16       31.65       27.44      2.29 o
  -4  -3  16       64.85       55.17      2.62 o
  -3  -3  16       39.03       42.46      1.79 o
  -2  -3  16      489.35      470.98      9.56 o
  -1  -3  16     1105.00     1091.30     18.42 o
   0  -3  16        4.71        2.50      0.88 o
   1  -3  16       57.25       58.84      2.18 o
   2  -3  16       16.30       19.45      1.33 o
   3  -3  16      557.07      539.78     11.80 o
   4  -3  16       97.13      103.09      6.13 o
   5  -3  16      247.56      257.79      7.37 o
   6  -3  16       20.96       20.74      7.01 o
  -6  -2  16        6.78        7.16      2.15 o
  -5  -2  16      209.78      196.96      6.59 o
  -4  -2  16       66.78       55.90      3.54 o
  -3  -2  16        0.87        1.01      0.80 o
  -2  -2  16       48.06       47.33      2.18 o
  -1  -2  16      378.59      358.69      8.57 o
   0  -2  16      132.57      144.11      3.47 o
   1  -2  16        3.64        5.08      1.00 o
   2  -2  16        1.71        1.61      0.69 o
   3  -2  16      113.24      107.67      3.42 o
   4  -2  16        1.65        0.60      1.23 o
   5  -2  16      341.41      350.83      9.39 o
   6  -2  16      233.44      251.49     17.53 o
  -6  -1  16        8.95        7.66      3.57 o
  -5  -1  16       33.78       41.30      2.99 o
  -4  -1  16       17.23       14.99      2.45 o
  -3  -1  16       88.19       93.17      5.20 o
  -2  -1  16      539.31      490.94      9.95 o
  -1  -1  16      190.10      186.91      3.82 o
   0  -1  16        7.65        8.93      0.82 o
   1  -1  16       12.51       10.55      1.18 o
   2  -1  16      589.74      578.88     10.05 o
   3  -1  16      215.21      210.51      4.91 o
   4  -1  16      159.17      161.29      4.87 o
   5  -1  16      127.29      129.08      4.93 o
   6  -1  16        9.13       17.24      7.01 o
  -6   0  16        6.97        8.82      2.11 o
  -5   0  16      366.81      373.38     15.63 o
  -4   0  16      602.85      584.05     17.85 o
  -3   0  16       86.06       75.71      2.24 o
  -2   0  16       68.68       71.22      1.95 o
  -1   0  16       15.15       16.90      1.02 o
   0   0  16      534.91      541.64      9.62 o
   1   0  16     1251.27     1185.73     19.42 o
   2   0  16      559.23      564.70      9.55 o
   3   0  16      603.33      590.49     10.25 o
   4   0  16      632.85      622.51     17.97 o
   5   0  16      333.17      330.11      8.92 o
   6   0  16      162.39      166.52      8.38 o
  -6   1  16       38.13       44.76      5.63 o
  -5   1  16        8.05        8.51      1.69 o
  -4   1  16       20.64       22.02      3.19 o
  -3   1  16      281.45      283.22      5.02 o
  -2   1  16      549.25      567.50     10.86 o
  -1   1  16      396.54      391.35      7.88 o
   0   1  16      206.38      203.88      4.15 o
   1   1  16      474.61      424.75      7.22 o
   2   1  16      597.55      544.69      8.34 o
   3   1  16     1172.64     1143.29     19.17 o
   4   1  16      148.65      150.95      4.58 o
   5   1  16       18.28       20.09      1.49 o
   6   1  16        0.80        1.80      1.68 o
   7   1  16      283.78      299.69     20.74 o
  -6   2  16       12.17       17.15      5.04 o
  -5   2  16      108.92      114.97     14.36 o
  -4   2  16      118.63      105.62     10.09 o
  -3   2  16        0.70        0.54      0.73 o
  -2   2  16      292.23      296.25      5.61 o
  -1   2  16     1094.34     1070.13     24.32 o
   0   2  16      576.87      570.71      9.39 o
   1   2  16      297.36      279.16      5.21 o
   2   2  16       13.13       12.31      0.73 o
   3   2  16      460.38      435.66      8.02 o
   4   2  16       18.24       18.88      1.40 o
   5   2  16      369.43      357.77     18.99 o
   6   2  16       79.16       83.62     10.90 o
   7   2  16        3.06        4.38      6.43 o
  -6   3  16       15.90       14.31      8.47 o
  -5   3  16       23.81       23.97      2.93 o
  -4   3  16        3.47        6.63      1.31 o
  -3   3  16      501.38      522.01     10.95 o
  -2   3  16      270.67      258.36      7.96 o
  -1   3  16      119.39      118.26      2.92 o
   0   3  16       20.88       23.87      1.44 o
   1   3  16      610.81      618.64     11.62 o
   2   3  16      235.80      225.10      5.84 o
   3   3  16      240.20      253.18      6.04 o
   4   3  16        6.95        6.53      1.31 o
   5   3  16       97.82      106.04      7.11 o
   6   3  16        2.40        6.12      1.95 o
  -6   4  16       14.09       20.74      8.18 o
  -5   4  16       85.78       82.00      6.38 o
  -4   4  16      269.02      252.98      7.63 o
  -3   4  16      112.67      115.87      3.56 o
  -2   4  16      202.90      195.65      5.27 o
  -1   4  16       32.53       30.18      1.85 o
   0   4  16     1535.53     1488.81     30.19 o
   1   4  16      113.95      104.10      3.06 o
   2   4  16      109.24       94.55      2.82 o
   3   4  16      289.16      266.92      7.95 o
   4   4  16      366.86      362.32      9.52 o
   5   4  16       69.89       76.83      5.67 o
   6   4  16      229.77      233.43      8.98 o
  -5   5  16       45.54       47.53      3.44 o
  -4   5  16      467.14      456.32     18.22 o
  -3   5  16      149.80      141.55      5.85 o
  -2   5  16        1.93        6.23      1.08 o
  -1   5  16       39.02       38.46      1.76 o
   0   5  16      125.56      125.90      3.56 o
   1   5  16      164.35      161.33      3.93 o
   2   5  16      415.83      429.15     11.13 o
   3   5  16      945.24      902.88     21.86 o
   4   5  16        0.36        2.56      1.10 o
   5   5  16        6.37       10.48      2.96 o
   6   5  16      135.34      149.54     12.85 o
  -5   6  16      102.79       94.12      5.26 o
  -4   6  16       22.07       26.41      2.23 o
  -3   6  16      125.22      117.57      4.28 o
  -2   6  16       25.58       20.77      1.71 o
  -1   6  16      935.89      918.34     22.20 o
   0   6  16        4.13        8.27      2.36 o
   1   6  16       24.34       18.32      1.30 o
   2   6  16       22.97       25.44      1.97 o
   3   6  16      292.70      281.05      7.70 o
   4   6  16      140.43      139.26     11.78 o
   5   6  16      416.72      429.98     23.37 o
   6   6  16        4.60        2.92      6.13 o
  -5   7  16       74.05       82.09      6.13 o
  -4   7  16      105.55      115.09      8.62 o
  -3   7  16      205.90      198.85      7.29 o
  -2   7  16       38.09       43.14      2.57 o
  -1   7  16       25.31       29.39      2.23 o
   0   7  16      110.97      119.83      4.21 o
   1   7  16      408.55      415.89     16.37 o
   2   7  16      311.57      307.51     16.51 o
   3   7  16      153.87      173.58      6.07 o
   4   7  16        5.59        6.85      1.90 o
   5   7  16       83.94       80.33     10.81 o
  -4   8  16        5.41        7.22      1.82 o
  -3   8  16       37.93       34.59      2.45 o
  -2   8  16       59.65       58.76      3.09 o
  -1   8  16      298.83      313.60      9.91 o
   0   8  16       58.81       66.53      2.73 o
   1   8  16        1.49        4.48      1.08 o
   2   8  16       80.64       95.07     12.42 o
   3   8  16       72.15       79.42      5.86 o
  -3   9  16       43.83       44.54      2.71 o
  -2   9  16        0.83        3.22      1.67 o
  -1   9  16       15.90       15.88      1.88 o
   0   9  16      121.91      120.51      5.96 o
   1   9  16      103.68       97.30      5.09 o
   2   9  16      172.27      194.79     12.52 o
   3   9  16        0.71        1.75      1.24 o
   4   9  16       26.58       16.65      1.75 o
  -2  10  16       28.37       27.04      2.66 o
  -1  10  16      174.82      181.35      6.35 o
   0  10  16       14.92       11.79      2.16 o
   1  10  16       11.37       12.61      1.94 o
   2  10  16      125.49      129.07     11.36 o
  -2  -8  17       16.38       17.21      1.84 o
  -1  -8  17       35.78       35.71      2.36 o
   0  -8  17        3.38        3.65      1.41 o
   1  -8  17        6.37        8.77      2.07 o
   2  -8  17        0.03       -1.17      1.86 o
  -3  -7  17        2.97        4.51      1.86 o
  -2  -7  17       24.73       32.64      2.09 o
  -1  -7  17       20.66       23.26      1.75 o
   0  -7  17        9.31       10.95      1.44 o
   1  -7  17      117.59      112.23      3.99 o
   2  -7  17       71.22       75.25      4.23 o
   3  -7  17       66.37       68.98      4.12 o
  -4  -6  17        3.50        2.87      1.76 o
  -3  -6  17       32.76       31.09      4.05 o
  -2  -6  17        3.49        4.37      1.19 o
  -1  -6  17       69.96       70.65      3.05 o
   0  -6  17      188.46      180.71      4.74 o
   1  -6  17       22.60       27.28      2.17 o
   2  -6  17       46.86       54.53      4.35 o
   3  -6  17       39.05       44.33      3.15 o
   4  -6  17       99.26       95.71      4.84 o
  -5  -5  17       44.73       53.74      3.30 o
  -4  -5  17      196.93      167.78      5.54 o
  -3  -5  17       26.72       20.56      1.76 o
  -2  -5  17      114.26       98.19      3.71 o
  -1  -5  17       69.37       66.42      2.76 o
   0  -5  17      245.08      239.40      6.04 o
   1  -5  17      236.64      242.88      6.06 o
   2  -5  17      510.51      505.87     12.51 o
   3  -5  17       25.78       25.06      1.88 o
   4  -5  17       49.99       50.48      3.94 o
   5  -5  17      151.51      153.53      6.76 o
  -5  -4  17        7.30        9.05      1.83 o
  -4  -4  17       22.99       20.74      1.86 o
  -3  -4  17       14.71       13.96      1.69 o
  -2  -4  17      752.29      695.34     14.41 o
  -1  -4  17      107.57      107.49      2.90 o
   0  -4  17       13.30       15.98      1.89 o
   1  -4  17        2.27        5.32      1.21 o
   2  -4  17      213.73      195.38      5.06 o
   3  -4  17       48.46       54.72      2.55 o
   4  -4  17      184.65      185.22      6.43 o
   5  -4  17        7.23        7.66      2.17 o
  -5  -3  17       26.75       27.85      2.89 o
  -4  -3  17      135.85      109.99      3.93 o
  -3  -3  17       35.81       40.39      2.40 o
  -2  -3  17       27.51       23.44      1.33 o
  -1  -3  17        0.73        1.78      0.78 o
   0  -3  17      336.59      340.73      8.55 o
   1  -3  17      260.35      261.50      6.23 o
   2  -3  17        4.17        4.94      0.90 o
   3  -3  17        4.08        3.36      1.09 o
   4  -3  17        2.78        3.52      1.52 o
   5  -3  17      122.06      114.83      4.08 o
   6  -3  17       91.49       97.57     12.27 o
  -6  -2  17        6.17        6.70      2.31 o
  -5  -2  17        0.42        1.72      1.38 o
  -4  -2  17       33.92       33.38      3.27 o
  -3  -2  17      295.20      274.50      9.82 o
  -2  -2  17      351.26      327.63      7.14 o
  -1  -2  17      256.60      261.67      7.21 o
   0  -2  17      342.63      336.77      8.07 o
   1  -2  17      304.09      304.95      6.28 o
   2  -2  17      577.54      568.88     13.01 o
   3  -2  17        3.01        1.93      1.02 o
   4  -2  17      244.04      230.63      6.65 o
   5  -2  17       37.12       33.29      2.63 o
   6  -2  17      110.17      124.44     12.85 o
  -6  -1  17       11.64       13.71      2.21 o
  -5  -1  17      183.61      172.80      6.65 o
  -4  -1  17      191.84      183.10      6.30 o
  -3  -1  17       65.85       54.39      2.18 o
  -2  -1  17        4.67        4.00      0.73 o
  -1  -1  17       38.53       36.10      1.43 o
   0  -1  17      527.69      540.83     10.23 o
   1  -1  17       45.46       49.61      1.99 o
   2  -1  17      821.75      822.83     15.42 o
   3  -1  17      193.64      191.29      5.30 o
   4  -1  17      410.86      400.54     10.57 o
   5  -1  17      225.95      221.11     17.53 o
   6  -1  17       93.97       90.27     11.68 o
  -6   0  17       54.54       61.89      4.05 o
  -5   0  17       13.82       19.66      2.64 o
  -4   0  17       58.55       65.22      5.35 o
  -3   0  17       30.44       34.10      1.50 o
  -2   0  17      437.79      408.46     13.75 o
  -1   0  17        4.27        2.34      0.72 o
   0   0  17      252.95      262.71      5.50 o
   1   0  17      281.72      294.64      5.72 o
   2   0  17      494.81      479.03      9.49 o
   3   0  17     1091.76     1064.81     22.96 o
   4   0  17      423.22      423.72     13.69 o
   5   0  17       33.52       32.32      2.09 o
   6   0  17      114.39      117.43     12.85 o
  -6   1  17      153.36      149.78      7.85 o
  -5   1  17       91.14       93.60      9.94 o
  -4   1  17       68.65       63.01      6.86 o
  -3   1  17      253.45      241.94      4.95 o
  -2   1  17      235.08      235.38      4.72 o
  -1   1  17      336.52      320.92      5.93 o
   0   1  17      315.01      296.02      5.65 o
   1   1  17      537.97      534.36     11.53 o
   2   1  17      186.82      182.17      4.26 o
   3   1  17        6.87        8.86      0.92 o
   4   1  17      275.73      266.68      8.16 o
   5   1  17      315.40      316.07     11.01 o
   6   1  17       24.70       30.38      8.18 o
  -6   2  17       34.01       34.27      4.96 o
  -5   2  17       35.23       40.35      7.01 o
  -4   2  17      105.52      106.12      6.57 o
  -3   2  17      186.39      183.05      4.39 o
  -2   2  17      184.24      177.02      4.31 o
  -1   2  17       28.97       30.26      1.88 o
   0   2  17       12.25       11.73      0.93 o
   1   2  17     1411.92     1378.18     25.82 o
   2   2  17      953.92      935.86     15.72 o
   3   2  17      287.68      285.01      7.29 o
   4   2  17       19.63       19.97      2.23 o
   5   2  17       42.51       46.48      2.46 o
   6   2  17       74.13       76.86      4.75 o
  -6   3  17       55.51       42.94     11.10 o
  -5   3  17       29.72       32.51      8.03 o
  -4   3  17       16.60       16.18      1.35 o
  -3   3  17        1.61        2.88      0.96 o
  -2   3  17      159.20      141.58      5.34 o
  -1   3  17     1695.16     1646.85     33.61 o
   0   3  17      333.60      322.05      7.07 o
   1   3  17       47.90       50.47      1.82 o
   2   3  17       43.93       37.97      1.84 o
   3   3  17       61.43       58.50      2.65 o
   4   3  17      219.20      219.25      6.94 o
   5   3  17      211.36      211.86      9.69 o
   6   3  17        5.32        5.25      2.45 o
  -6   4  17        0.53        5.55      6.43 o
  -5   4  17       34.69       28.03      2.54 o
  -4   4  17       19.33       15.27      1.30 o
  -3   4  17      572.86      556.04     16.21 o
  -2   4  17       82.48       71.71      2.47 o
  -1   4  17       14.91       16.33      1.25 o
   0   4  17       84.44       96.03      2.78 o
   1   4  17      487.88      466.77     11.80 o
   2   4  17      347.43      338.14      8.90 o
   3   4  17      154.92      150.82      4.62 o
   4   4  17       19.31       21.30      1.99 o
   5   4  17       30.09       31.88      5.03 o
   6   4  17       28.73       32.03      3.86 o
  -5   5  17       49.50       51.24      3.65 o
  -4   5  17       91.34       98.86      3.80 o
  -3   5  17       32.97       32.98      2.14 o
  -2   5  17      489.43      440.44     15.76 o
  -1   5  17      342.89      332.19      7.61 o
   0   5  17      201.88      191.22      4.67 o
   1   5  17       60.70       63.48      2.11 o
   2   5  17       17.65       21.58      1.75 o
   3   5  17       15.28       29.68      2.18 o
   4   5  17      530.50      511.85     14.32 o
   5   5  17      264.86      284.60     11.37 o
   6   5  17        1.81        3.80      6.13 o
  -5   6  17       20.13       22.68      2.66 o
  -4   6  17      271.02      263.68     10.90 o
  -3   6  17      409.02      383.80     10.13 o
  -2   6  17        0.44        3.03      1.19 o
  -1   6  17       12.50       18.79      2.98 o
   0   6  17      444.48      448.84     10.90 o
   1   6  17      322.36      335.10      8.31 o
   2   6  17      239.03      215.46      5.67 o
   3   6  17       51.97       56.55      2.84 o
   4   6  17        4.21       10.03      2.04 o
   5   6  17       85.82      112.18     11.10 o
  -4   7  17        3.21        5.94      1.70 o
  -3   7  17       59.31       62.46      3.61 o
  -2   7  17       70.30       58.32      2.99 o
  -1   7  17      308.95      302.08      9.40 o
   0   7  17      203.06      208.22      8.26 o
   1   7  17      125.70      136.54      4.33 o
   2   7  17      164.70      155.53     10.90 o
   3   7  17      286.98      313.33     20.59 o
  -4   8  17       43.06       38.27      4.97 o
  -3   8  17       22.69       32.52      2.10 o
  -2   8  17       15.35       21.46      1.76 o
  -1   8  17       26.19       24.61      1.84 o
   0   8  17      178.80      184.94      5.33 o
   1   8  17      136.02      141.71      7.15 o
   2   8  17       70.78       67.00      2.95 o
   3   8  17       33.23       40.52      5.74 o
   4   8  17        3.71        4.97      2.09 o
  -3   9  17       24.58       25.54      2.10 o
  -2   9  17       66.07       70.47      3.25 o
  -1   9  17       25.07       21.68      2.22 o
   0   9  17       46.82       50.81      3.24 o
   1   9  17        1.17        3.74      1.80 o
   2   9  17       75.70       71.64      3.65 o
   3   9  17       64.19       61.81      4.30 o
  -1  10  17       91.24       95.77      5.93 o
   0  10  17       22.82       25.06      2.32 o
   1  10  17       77.90       84.36      3.97 o
   2  10  17      109.41       96.32      9.31 o
  -1  -8  18       11.11       12.13      1.71 o
   0  -8  18       56.16       63.38      4.02 o
   1  -8  18       41.24       39.84      2.99 o
  -3  -7  18        9.21        9.84      2.79 o
  -2  -7  18       12.92       16.00      1.86 o
  -1  -7  18       79.07       74.63      2.99 o
   0  -7  18        3.16        4.87      1.82 o
   1  -7  18        0.06        0.10      1.52 o
   2  -7  18       11.52       13.28      2.78 o
   3  -7  18       40.99       42.81      3.29 o
  -4  -6  18       10.96       15.85      2.19 o
  -3  -6  18       24.20       24.94      2.41 o
  -2  -6  18       16.03       16.79      1.92 o
  -1  -6  18        3.87        2.55      1.42 o
   0  -6  18       16.16       16.11      1.89 o
   1  -6  18      142.08      144.22      5.30 o
   2  -6  18      364.55      383.54     13.44 o
   3  -6  18        0.86        2.24      1.60 o
   4  -6  18       34.77       40.00      4.06 o
  -4  -5  18        2.33        5.42      1.74 o
  -3  -5  18       12.34        6.54      1.25 o
  -2  -5  18      296.45      267.62      7.28 o
  -1  -5  18      250.20      237.53      8.22 o
   0  -5  18        3.23        3.20      1.50 o
   1  -5  18        0.74        2.35      1.38 o
   2  -5  18       96.36       99.22      6.08 o
   3  -5  18      174.15      174.27      5.50 o
   4  -5  18      193.79      182.81      6.30 o
  -5  -4  18       22.59       23.15      2.24 o
  -4  -4  18        0.77        3.28      1.52 o
  -3  -4  18      212.89      176.21      4.93 o
  -2  -4  18       29.09       30.58      2.39 o
  -1  -4  18      103.00       91.22      2.87 o
   0  -4  18      380.80      383.62     10.68 o
   1  -4  18      559.34      557.88     12.79 o
   2  -4  18      128.25      128.33      3.55 o
   3  -4  18        0.75        0.79      1.16 o
   4  -4  18      143.59      137.97      4.71 o
   5  -4  18      188.77      200.88      8.18 o
  -5  -3  18        1.76        5.49      2.23 o
  -4  -3  18        0.74        0.74      1.36 o
  -3  -3  18       72.15       58.21      2.20 o
  -2  -3  18      285.60      268.31      6.49 o
  -1  -3  18       34.40       31.68      1.66 o
   0  -3  18       75.99       79.08      3.59 o
   1  -3  18      249.42      254.55      6.41 o
   2  -3  18      132.36      125.33      3.58 o
   3  -3  18       41.03       38.56      3.13 o
   4  -3  18       18.26       18.05      1.87 o
   5  -3  18       29.95       32.69      5.55 o
  -6  -2  18        1.07        4.67      9.06 o
  -5  -2  18      133.87      111.16     10.92 o
  -4  -2  18       42.73       45.10      3.19 o
  -3  -2  18       23.84       22.63      1.37 o
  -2  -2  18       47.83       43.34      2.74 o
  -1  -2  18      340.29      335.85     12.73 o
   0  -2  18       28.64       29.26      1.73 o
   1  -2  18      461.51      459.87     10.27 o
   2  -2  18        3.29        2.86      1.04 o
   3  -2  18       15.39       12.39      1.30 o
   4  -2  18       11.35       14.49      1.50 o
   5  -2  18      179.13      179.70      5.90 o
   6  -2  18       17.60        9.93      6.72 o
  -6  -1  18      112.26      114.61      9.41 o
  -5  -1  18        1.41        4.22      1.69 o
  -4  -1  18      125.53      122.05      5.06 o
  -3  -1  18      444.09      401.37      8.88 o
  -2  -1  18      203.00      212.97      5.73 o
  -1  -1  18      225.03      232.26      6.37 o
   0  -1  18      700.82      673.93     14.61 o
   1  -1  18      974.71      965.64     20.81 o
   2  -1  18      361.74      356.08      7.81 o
   3  -1  18       14.53       14.57      1.34 o
   4  -1  18      520.37      497.60     13.66 o
   5  -1  18       66.03       65.96      3.06 o
   6  -1  18       18.47       24.54      7.89 o
  -6   0  18      169.88      174.82     11.87 o
  -5   0  18      106.01      112.40      4.85 o
  -4   0  18      119.52      122.25      4.74 o
  -3   0  18        0.03        1.64      0.81 o
  -2   0  18      259.12      256.14      5.90 o
  -1   0  18       52.32       55.77      1.85 o
   0   0  18     1014.72      991.97     21.06 o
   1   0  18       92.02       87.14      3.25 o
   2   0  18       84.60       83.99      3.33 o
   3   0  18      168.11      168.47      4.93 o
   4   0  18      529.72      496.89     12.81 o
   5   0  18      483.34      472.68     13.94 o
   6   0  18      313.25      320.72     20.74 o
  -6   1  18        1.12        1.96      2.48 o
  -5   1  18      103.88      115.10      7.01 o
  -4   1  18       12.43       11.82      5.11 o
  -3   1  18      166.92      172.51      4.81 o
  -2   1  18      114.42      123.05      3.20 o
  -1   1  18       89.12       84.43      2.31 o
   0   1  18      461.73      459.59      9.06 o
   1   1  18     1002.80      998.05     20.94 o
   2   1  18      414.23      403.31      8.29 o
   3   1  18      125.43      120.04      3.35 o
   4   1  18       33.58       36.42      2.07 o
   5   1  18       12.80       16.35      1.50 o
   6   1  18       59.86       60.76     10.81 o
  -6   2  18       44.22       45.30      4.77 o
  -5   2  18       43.50       38.97      6.57 o
  -4   2  18       77.98       72.48      7.31 o
  -3   2  18        9.72        8.15      1.04 o
  -2   2  18      347.33      343.10      9.51 o
  -1   2  18      292.06      279.71      6.69 o
   0   2  18      402.53      411.92     11.24 o
   1   2  18       23.56       24.83      3.24 o
   2   2  18       40.82       42.22      2.78 o
   3   2  18       35.44       37.88      2.40 o
   4   2  18      192.59      192.24      5.65 o
   5   2  18       81.81       85.84      3.25 o
   6   2  18        0.62        1.46      6.13 o
  -6   3  18        1.43        0.58      6.43 o
  -5   3  18       24.47       24.00      3.48 o
  -4   3  18       67.90       59.69      4.70 o
  -3   3  18      242.98      235.00      6.32 o
  -2   3  18       62.46       57.47      2.36 o
  -1   3  18       33.47       42.44      1.85 o
   0   3  18       82.40       84.10      4.39 o
   1   3  18      734.87      708.21     17.47 o
   2   3  18     1089.06     1059.03     25.45 o
   3   3  18        3.20        7.97      1.67 o
   4   3  18       45.39       43.25      2.45 o
   5   3  18        1.93        1.52      3.11 o
   6   3  18      120.31      126.20     13.15 o
  -5   4  18       12.40       13.55      2.07 o
  -4   4  18       26.23       29.69      2.37 o
  -3   4  18       66.63       72.11      2.79 o
  -2   4  18      469.03      432.62     22.00 o
  -1   4  18        2.83        4.04      0.92 o
   0   4  18     1408.09     1358.05     27.80 o
   1   4  18       99.90       97.40      3.41 o
   2   4  18       41.40       47.03      3.60 o
   3   4  18      249.37      248.72      8.96 o
   4   4  18      244.87      234.74      7.98 o
   5   4  18       22.24       23.85      3.49 o
   6   4  18      168.76      170.28     14.90 o
  -5   5  18       36.67       42.93      6.43 o
  -4   5  18      380.42      376.56     13.24 o
  -3   5  18       13.25       15.37      1.56 o
  -2   5  18        4.13        7.51      1.23 o
  -1   5  18        6.03        7.77      1.13 o
   0   5  18       90.65       88.83      2.77 o
   1   5  18       59.63       57.21      2.05 o
   2   5  18      319.50      315.46      9.29 o
   3   5  18       81.48       77.69      3.23 o
   4   5  18        0.18        1.43      1.64 o
   5   5  18      133.75      131.81      7.02 o
   6   5  18      315.98      348.18     21.91 o
  -5   6  18        8.92        9.08      2.24 o
  -4   6  18        7.29        9.87      1.62 o
  -3   6  18       46.38       54.97      2.78 o
  -2   6  18      715.23      697.18     22.66 o
  -1   6  18      358.68      339.78     10.95 o
   0   6  18        4.55        7.73      1.20 o
   1   6  18        1.09        1.98      1.16 o
   2   6  18       84.80       91.85      2.76 o
   3   6  18      225.40      237.44     13.16 o
   4   6  18      341.45      321.80     41.04 o
   5   6  18       59.06       63.98      9.93 o
  -4   7  18      127.68      140.13     12.37 o
  -3   7  18      108.46      106.38      4.88 o
  -2   7  18        0.32        2.53      1.46 o
  -1   7  18       83.78       96.50      3.41 o
   0   7  18      138.34      139.79      4.26 o
   1   7  18       56.65       66.32      2.66 o
   2   7  18      170.28      179.19      7.54 o
   3   7  18       77.57       71.64      5.28 o
   4   7  18       59.11       57.55      4.38 o
  -3   8  18       45.45       42.49      4.09 o
  -2   8  18      102.82       97.65      3.70 o
  -1   8  18       67.01       69.33      3.13 o
   0   8  18        1.43        1.17      1.33 o
   1   8  18       43.44       50.95      2.93 o
   2   8  18       45.45       43.58      4.01 o
   3   8  18      167.41      172.36     12.31 o
   4   8  18       81.85       89.39      5.55 o
  -2   9  18        2.24        2.17      1.45 o
  -1   9  18        8.73        6.70      1.61 o
   0   9  18       76.58       81.86      3.56 o
   1   9  18      120.65      109.15     12.37 o
   2   9  18      133.39      157.61     11.11 o
   3   9  18       19.96       26.03      3.04 o
   0  10  18        2.20        3.54      1.56 o
   1  10  18        6.79        8.90      2.18 o
  -2  -7  19        0.37        0.37      1.65 o
  -1  -7  19        1.70        1.29      1.67 o
   0  -7  19        8.68       11.39      3.21 o
   1  -7  19       99.37      101.07      6.13 o
   2  -7  19       21.09       22.94      3.65 o
  -3  -6  19        5.24        4.09      2.20 o
  -2  -6  19      202.95      202.85     10.29 o
  -1  -6  19       13.13       18.94      1.85 o
   0  -6  19        0.20        0.12      1.77 o
   1  -6  19       22.57       28.64      3.03 o
   2  -6  19       33.06       32.84      3.22 o
   3  -6  19       58.95       60.57      5.03 o
  -4  -5  19       57.36       60.70      3.59 o
  -3  -5  19       76.00       65.23      5.31 o
  -2  -5  19       19.64       19.32      1.91 o
  -1  -5  19      152.70      138.25      5.78 o
   0  -5  19        4.59        4.48      2.20 o
   1  -5  19      272.93      261.86     11.97 o
   2  -5  19      130.37      125.55      5.80 o
   3  -5  19        0.00        2.07      2.02 o
   4  -5  19      141.86      129.68      5.04 o
  -5  -4  19        0.96        0.73      1.64 o
  -4  -4  19       93.72       83.00      5.03 o
  -3  -4  19      248.05      214.86      5.57 o
  -2  -4  19      127.20      131.73      5.70 o
  -1  -4  19        6.61        9.18      1.50 o
   0  -4  19       33.22       34.40      3.39 o
   1  -4  19       36.36       37.87      2.40 o
   2  -4  19      192.97      196.46      5.48 o
   3  -4  19      133.72      135.57      4.55 o
   4  -4  19        4.45        6.80      1.50 o
   5  -4  19        0.37        0.70      2.29 o
  -5  -3  19       22.56       22.02      2.41 o
  -4  -3  19       52.87       51.68      2.80 o
  -3  -3  19       10.83       12.59      1.44 o
  -2  -3  19       84.54       79.97      4.56 o
  -1  -3  19      160.66      149.30      5.89 o
   0  -3  19      293.18      284.07      8.43 o
   1  -3  19      279.55      299.33      7.47 o
   2  -3  19       33.83       35.68      1.92 o
   3  -3  19        0.23       -0.50      1.09 o
   4  -3  19      102.52      102.76      3.84 o
   5  -3  19       57.90       49.77      3.81 o
  -5  -2  19        4.05        3.14      2.01 o
  -4  -2  19       28.64       25.82      5.55 o
  -3  -2  19       47.26       41.85      4.13 o
  -2  -2  19      285.04      276.39      7.19 o
  -1  -2  19      337.82      329.14     14.13 o
   0  -2  19       99.60      100.14      3.87 o
   1  -2  19      215.44      220.01      6.28 o
   2  -2  19      249.86      269.63      8.39 o
   3  -2  19       57.22       45.30      3.64 o
   4  -2  19       12.04       11.06      2.42 o
   5  -2  19        0.34        0.30      1.67 o
   6  -2  19       31.95       35.05     11.10 o
  -5  -1  19      164.15      161.87     12.88 o
  -4  -1  19        0.58        2.72      1.43 o
  -3  -1  19       36.92       31.40      2.44 o
  -2  -1  19      213.94      210.63      5.97 o
  -1  -1  19      119.22      130.75      4.42 o
   0  -1  19       13.74       16.63      1.50 o
   1  -1  19      381.08      396.03     10.74 o
   2  -1  19       90.48       83.33      2.97 o
   3  -1  19      146.52      130.04      5.50 o
   4  -1  19      467.27      457.47     12.29 o
   5  -1  19      444.25      454.50     12.07 o
   6  -1  19        2.82        1.46      9.35 o
  -6   0  19        3.98        4.68      2.78 o
  -5   0  19       89.53       85.72     10.81 o
  -4   0  19        8.21       14.38      4.24 o
  -3   0  19      534.57      550.11     13.26 o
  -2   0  19      179.96      168.91      4.77 o
  -1   0  19       21.31       24.15      1.98 o
   0   0  19        1.78       13.75      2.66 o
   1   0  19       10.67       10.54      1.79 o
   2   0  19       74.05       69.12      2.78 o
   3   0  19     2262.68     2208.10     52.91 o
   4   0  19        4.57        7.19      1.29 o
   5   0  19      101.16      107.86      4.02 o
   6   0  19       28.22       23.37      8.18 o
  -6   1  19       44.42       41.96      4.83 o
  -5   1  19       81.35       97.72     16.21 o
  -4   1  19       30.90       17.53      7.89 o
  -3   1  19       44.31       45.26      2.25 o
  -2   1  19      527.91      483.49     10.22 o
  -1   1  19      207.95      206.47      5.23 o
   0   1  19        5.94        7.40      1.10 o
   1   1  19       76.50       84.68      6.33 o
   2   1  19        6.84        8.60      1.25 o
   3   1  19      147.36      141.61      5.24 o
   4   1  19      477.53      461.00     12.37 o
   5   1  19      226.81      221.86      7.12 o
   6   1  19       22.12       29.50      8.47 o
  -6   2  19       17.78       17.88      3.55 o
  -5   2  19      103.72      123.57      7.89 o
  -4   2  19      105.72      104.63      5.11 o
  -3   2  19       38.04       36.84      1.74 o
  -2   2  19       28.52       34.38      2.24 o
  -1   2  19        6.96        7.66      1.13 o
   0   2  19      426.01      407.00     13.99 o
   1   2  19      716.68      683.84     17.14 o
   2   2  19      200.13      201.93      8.12 o
   3   2  19      157.19      154.64      4.84 o
   4   2  19        2.35        2.93      1.45 o
   5   2  19       55.66       56.10      3.21 o
   6   2  19      114.68      115.10     12.85 o
  -5   3  19        4.53        7.38      2.99 o
  -4   3  19       64.14       68.22      4.67 o
  -3   3  19        1.58        2.66      0.84 o
  -2   3  19       25.66       27.87      1.56 o
  -1   3  19      574.79      586.36     12.83 o
   0   3  19      385.98      388.90     12.01 o
   1   3  19        2.35        3.14      0.98 o
   2   3  19      134.55      125.32      5.52 o
   3   3  19      111.77      109.85      4.05 o
   4   3  19        5.98        7.54      1.55 o
   5   3  19       26.57       26.32      2.19 o
   6   3  19      119.25      137.30     13.73 o
  -5   4  19       47.44       49.14      6.21 o
  -4   4  19       94.65       78.59      7.76 o
  -3   4  19       66.91       70.21      4.19 o
  -2   4  19       12.57       10.98      1.26 o
  -1   4  19      518.39      489.40     11.07 o
   0   4  19      407.79      412.07     10.81 o
   1   4  19     1036.29      981.59     23.74 o
   2   4  19      125.58      142.22      4.58 o
   3   4  19       89.46       81.18      4.12 o
   4   4  19       45.28       46.40      2.46 o
   5   4  19       41.46       38.97      5.40 o
   6   4  19       55.92       67.77     11.68 o
  -5   5  19       60.02       60.89      7.30 o
  -4   5  19        9.15       12.27      1.45 o
  -3   5  19      189.28      188.36      5.72 o
  -2   5  19       81.55       83.85      3.18 o
  -1   5  19     1105.93     1073.73     23.88 o
   0   5  19      114.99       99.56      3.47 o
   1   5  19       66.56       70.82      2.46 o
   2   5  19      109.08      121.24      4.10 o
   3   5  19      272.14      278.53      7.80 o
   4   5  19       24.30       26.45      2.66 o
   5   5  19       94.95      105.16     11.68 o
  -4   6  19      119.01      112.76      4.89 o
  -3   6  19        0.69        3.43      1.29 o
  -2   6  19       53.84       59.67      2.90 o
  -1   6  19       40.39       45.48      3.49 o
   0   6  19      758.78      722.51     17.14 o
   1   6  19      105.57       97.53      3.66 o
   2   6  19      166.91      157.86      4.15 o
   3   6  19       87.61       81.69      3.63 o
   4   6  19       79.22       99.01      5.11 o
   5   6  19      135.45      175.25     14.31 o
  -4   7  19       28.24       34.55      2.89 o
  -3   7  19       14.95       19.41      2.09 o
  -2   7  19      151.68      149.12      4.82 o
  -1   7  19      215.83      229.55      6.48 o
   0   7  19        6.26        8.02      1.55 o
   1   7  19       59.58       58.64      2.67 o
   2   7  19      106.39       91.84      3.12 o
   3   7  19      267.40      276.49     17.66 o
   4   7  19       31.59       44.11      4.09 o
  -3   8  19       26.89       37.65      2.83 o
  -2   8  19        6.12        8.06      1.57 o
  -1   8  19       42.74       49.73      2.86 o
   0   8  19       61.31       60.96      3.31 o
   1   8  19       22.73       28.97      2.15 o
   2   8  19       80.77       97.73      9.13 o
   3   8  19        0.22        0.42      0.96 o
   4   8  19       51.79       63.10      4.97 o
  -2   9  19       46.70       52.23      4.74 o
  -1   9  19        3.09        2.68      1.68 o
   0   9  19        0.05        0.98      1.22 o
   1   9  19        3.02        6.02      1.83 o
   2   9  19      307.12      345.90     28.49 o
   3   9  19       59.04       54.90      3.99 o
  -1  -7  20       55.00       59.30      3.70 o
   0  -7  20        0.36        2.02      1.79 o
   1  -7  20        3.91        8.72      1.86 o
  -3  -6  20        0.33        1.58      1.68 o
  -2  -6  20        7.67        8.82      1.45 o
  -1  -6  20        3.13        4.10      1.83 o
   0  -6  20        2.02        1.38      2.24 o
   1  -6  20      306.68      332.01      9.83 o
   2  -6  20       61.35       66.51      7.01 o
   3  -6  20       11.11       10.66      2.77 o
  -4  -5  20        2.05        4.60      1.63 o
  -3  -5  20       77.83       74.83      6.48 o
  -2  -5  20       58.53       63.24      4.30 o
  -1  -5  20       12.39       11.08      1.71 o
   0  -5  20       11.01        9.52      1.70 o
   1  -5  20       78.76       76.06     10.37 o
   2  -5  20      109.93      111.22      4.58 o
   3  -5  20      342.42      334.98     13.65 o
   4  -5  20       68.02       78.78      4.99 o
  -4  -4  20       22.25       20.98      3.25 o
  -3  -4  20       25.56       21.31      1.57 o
  -2  -4  20        0.15        0.84      1.09 o
  -1  -4  20       39.13       39.15      2.70 o
   0  -4  20      299.76      303.03      9.03 o
   1  -4  20       22.08       24.46      2.38 o
   2  -4  20       54.72       57.43      3.40 o
   3  -4  20       13.60       15.02      1.57 o
   4  -4  20       59.18       53.75      3.67 o
  -5  -3  20        0.87        2.23      1.78 o
  -4  -3  20        9.91        8.60      1.98 o
  -3  -3  20        2.76        2.15      1.00 o
  -2  -3  20      219.06      205.93     14.39 o
  -1  -3  20       39.24       40.33      3.12 o
   0  -3  20       18.79       18.30      3.12 o
   1  -3  20      306.35      322.48      8.11 o
   2  -3  20       55.27       54.73      2.63 o
   3  -3  20        5.62        5.12      1.37 o
   4  -3  20        5.85        5.09      1.99 o
   5  -3  20       10.81       14.15      2.45 o
  -5  -2  20       72.10       64.18      7.11 o
  -4  -2  20       54.91       52.15      4.92 o
  -3  -2  20        0.06       -0.12      1.69 o
  -2  -2  20       71.05       72.83      4.98 o
  -1  -2  20      199.57      195.39      6.12 o
   0  -2  20      644.16      675.33     17.51 o
   1  -2  20      371.74      389.03      9.45 o
   2  -2  20      131.59      115.28      7.45 o
   3  -2  20        2.56        3.26      1.41 o
   4  -2  20       75.83       72.74      3.99 o
   5  -2  20       37.36       36.62      3.47 o
  -5  -1  20        2.35        1.79      2.80 o
  -4  -1  20      115.30      106.63      6.72 o
  -3  -1  20      128.63      142.56      7.01 o
  -2  -1  20      186.53      186.88     15.91 o
  -1  -1  20      396.14      410.03     15.61 o
   0  -1  20      366.60      371.50     10.39 o
   1  -1  20      263.42      248.98      7.42 o
   2  -1  20      192.14      189.81      5.27 o
   3  -1  20      495.41      487.68     14.16 o
   4  -1  20       26.05       23.42      2.19 o
   5  -1  20       15.75       17.34      2.23 o
  -5   0  20       12.11       11.22      3.36 o
  -4   0  20       67.92       65.69     13.58 o
  -3   0  20       71.23       76.91      6.32 o
  -2   0  20      163.24      173.57      8.58 o
  -1   0  20      595.11      578.19     15.24 o
   0   0  20       60.87       67.35      2.98 o
   1   0  20      154.24      152.01      9.88 o
   2   0  20       64.18       58.40      2.60 o
   3   0  20      314.64      299.75      8.72 o
   4   0  20      447.55      423.65     11.76 o
   5   0  20       66.06       67.35      3.30 o
   6   0  20      183.82      198.32     31.55 o
  -5   1  20       28.71       34.30      5.40 o
  -4   1  20      100.84       95.72     19.13 o
  -3   1  20      121.68      133.79      3.59 o
  -2   1  20      150.94      140.16      4.51 o
  -1   1  20       63.76       64.46      2.46 o
   0   1  20       59.66       57.25      3.17 o
   1   1  20        2.55        4.50      1.29 o
   2   1  20     1384.20     1333.00     27.59 o
   3   1  20        1.36        1.20      1.44 o
   4   1  20       40.44       47.18      2.49 o
   5   1  20        6.35        7.54      1.53 o
   6   1  20       56.64       55.21     10.81 o
  -5   2  20       52.77       68.94      6.13 o
  -4   2  20        7.44        6.48      2.64 o
  -3   2  20       23.33       23.38      1.51 o
  -2   2  20      427.89      414.86     11.77 o
  -1   2  20       72.32       67.08      2.61 o
   0   2  20       60.75       63.13      2.45 o
   1   2  20       21.64       22.39      1.82 o
   2   2  20       22.90       20.45      2.52 o
   3   2  20      260.26      262.51      9.56 o
   4   2  20      254.94      251.52      7.56 o
   5   2  20      100.74       96.70      3.71 o
   6   2  20        0.22       -0.58      6.43 o
  -5   3  20       14.90       18.67      4.53 o
  -4   3  20      134.85      144.16     10.65 o
  -3   3  20       66.79       65.02      3.31 o
  -2   3  20       18.76       16.87      1.11 o
  -1   3  20       18.21       17.69      1.18 o
   0   3  20      235.82      224.80      5.78 o
   1   3  20      373.84      354.21      9.61 o
   2   3  20      652.88      627.19     19.83 o
   3   3  20      133.32      128.52      6.01 o
   4   3  20       44.05       43.51      2.46 o
   5   3  20       25.01       22.82      2.51 o
   6   3  20      148.79      166.48     15.19 o
  -5   4  20       48.11       56.69     10.66 o
  -4   4  20        0.42        1.03      1.25 o
  -3   4  20      126.64      123.54      6.58 o
  -2   4  20       36.70       37.53      2.07 o
  -1   4  20      238.71      225.97      6.45 o
   0   4  20       64.15       62.50      2.43 o
   1   4  20       64.02       58.51      3.35 o
   2   4  20       40.03       39.57      1.99 o
   3   4  20      257.40      233.84     10.23 o
   4   4  20      106.99       94.60      4.94 o
   5   4  20      171.98      181.72     11.81 o
  -5   5  20       73.67       77.84     10.08 o
  -4   5  20      122.67      132.36      6.61 o
  -3   5  20       65.11       69.04      3.26 o
  -2   5  20       27.21       29.03      1.94 o
  -1   5  20      930.57      930.78     19.73 o
   0   5  20       96.58       98.11      3.67 o
   1   5  20       62.40       63.30      2.38 o
   2   5  20      100.19      108.32      3.94 o
   3   5  20       25.16       26.00      2.63 o
   4   5  20       31.55       30.44      3.21 o
   5   5  20      280.79      299.98     19.57 o
  -4   6  20        1.43        0.54      2.34 o
  -3   6  20      320.24      315.79     10.27 o
  -2   6  20      239.53      236.13      6.78 o
  -1   6  20      269.36      268.91      7.53 o
   0   6  20        3.37        5.68      1.33 o
   1   6  20      129.63      130.64      3.96 o
   2   6  20      145.60      154.04      4.33 o
   3   6  20      144.05      162.20      5.35 o
   4   6  20       43.36       50.92      4.80 o
   5   6  20        0.20        0.58      5.55 o
  -4   7  20       66.97       65.27      4.09 o
  -3   7  20        0.17        2.10      1.66 o
  -2   7  20        3.20        9.58      1.91 o
  -1   7  20      113.71      114.69      4.41 o
   0   7  20      130.93      127.88      4.03 o
   1   7  20       30.92       30.70      2.06 o
   2   7  20       23.23       24.40      1.89 o
   3   7  20       11.97       15.00      1.19 o
  -3   8  20       45.28       46.18      3.49 o
  -2   8  20        1.14        2.90      1.44 o
  -1   8  20      211.13      215.91      6.86 o
   0   8  20        0.42       -0.27      1.44 o
   1   8  20       61.91       57.13      3.54 o
   2   8  20      142.35      135.87      8.76 o
   3   8  20      103.98      105.27      8.98 o
  -1   9  20       79.53       81.94      3.81 o
   0   9  20        8.49        8.72      1.19 o
   1   9  20      176.12      196.18     14.90 o
   2   9  20        7.62       14.76      2.51 o
   0  -7  21       59.52       71.86      5.55 o
  -2  -6  21       99.20       91.29      4.30 o
  -1  -6  21       11.45       13.52      2.17 o
   0  -6  21       44.17       41.29      3.79 o
   1  -6  21        1.29        2.75      1.79 o
   2  -6  21       84.24       89.02      5.69 o
  -3  -5  21        1.80        2.37      1.65 o
  -2  -5  21        3.07        2.83      1.79 o
  -1  -5  21       52.59       55.98      6.72 o
   0  -5  21        2.96        2.90      1.69 o
   1  -5  21      104.38       94.51      8.91 o
   2  -5  21       36.43       43.69      7.16 o
   3  -5  21       25.70       25.31      3.05 o
  -4  -4  21       13.59       15.57      2.26 o
  -3  -4  21       52.20       50.39      3.75 o
  -2  -4  21        5.67        2.79      1.50 o
  -1  -4  21       65.54       67.17      3.31 o
   0  -4  21        2.97        3.21      1.61 o
   1  -4  21      112.16      112.74      5.06 o
   2  -4  21      323.01      333.36     13.03 o
   3  -4  21       17.06       17.90      1.90 o
   4  -4  21       51.02       46.99      4.27 o
  -4  -3  21        0.22        0.53      1.62 o
  -3  -3  21        0.05       -0.07      1.24 o
  -2  -3  21       58.41       56.07      4.54 o
  -1  -3  21       73.62       71.42      4.15 o
   0  -3  21      195.49      199.47      6.90 o
   1  -3  21       45.89       51.44      3.99 o
   2  -3  21        2.81        2.59      1.37 o
   3  -3  21        3.70        3.23      1.89 o
   4  -3  21      238.56      236.15     10.29 o
   5  -3  21       57.03       64.16      4.32 o
  -5  -2  21        6.92        6.63      3.02 o
  -4  -2  21       16.77       17.11      4.81 o
  -3  -2  21       15.52       15.08      1.78 o
  -2  -2  21      105.23      102.05      4.04 o
  -1  -2  21        3.63        6.76      1.50 o
   0  -2  21       33.44       43.32      3.56 o
   1  -2  21      167.72      169.96      5.44 o
   2  -2  21      311.67      322.32      8.15 o
   3  -2  21       15.56       19.75      1.80 o
   4  -2  21        0.25        0.90      1.32 o
   5  -2  21      104.57      112.30      6.28 o
  -5  -1  21       92.16       97.59     16.94 o
  -4  -1  21       14.75       11.14      2.98 o
  -3  -1  21       20.15       21.71      2.98 o
  -2  -1  21      196.52      191.59      8.95 o
  -1  -1  21      156.55      163.16      5.46 o
   0  -1  21      412.44      428.27     12.05 o
   1  -1  21        0.66        4.47      1.41 o
   2  -1  21      111.65      110.19      3.24 o
   3  -1  21      104.97       99.71      4.61 o
   4  -1  21      240.32      236.78      7.67 o
   5  -1  21      205.24      205.75     11.54 o
  -5   0  21       55.81       55.93      7.60 o
  -4   0  21       82.16       88.07     14.75 o
  -3   0  21      257.60      261.98      8.56 o
  -2   0  21       21.22       28.22      2.99 o
  -1   0  21       38.68       43.32      4.08 o
   0   0  21        1.86        1.36      1.23 o
   1   0  21      610.05      618.38     26.31 o
   2   0  21      171.83      173.67      4.87 o
   3   0  21        1.19        3.38      1.46 o
   4   0  21        3.00        2.05      1.60 o
   5   0  21       17.50       15.86      2.24 o
  -5   1  21        0.76       -0.96      2.71 o
  -4   1  21        0.23        1.72      2.66 o
  -3   1  21      219.58      214.17      5.17 o
  -2   1  21      172.65      175.94      5.79 o
  -1   1  21      173.49      176.23      4.75 o
   0   1  21      169.92      150.80     22.21 o
   1   1  21      528.33      529.65     15.31 o
   2   1  21       45.92       53.60      2.75 o
   3   1  21       77.43       75.06      3.43 o
   4   1  21      481.76      467.83     16.23 o
   5   1  21       50.01       50.36      3.81 o
  -5   2  21       21.30       24.05      6.57 o
  -4   2  21       80.60       89.10      6.72 o
  -3   2  21        4.97        6.46      1.16 o
  -2   2  21      147.79      149.22      4.26 o
  -1   2  21       16.71       17.30      1.51 o
   0   2  21      187.99      193.92      5.13 o
   1   2  21      184.68      180.15      5.71 o
   2   2  21      108.18      107.66      4.23 o
   3   2  21       36.38       36.39      2.23 o
   4   2  21        8.35        9.07      1.81 o
   5   2  21      121.49      117.43      6.43 o
  -5   3  21        0.11        0.40      2.90 o
  -4   3  21       25.83       28.73      3.35 o
  -3   3  21       33.74       38.44      1.94 o
  -2   3  21       16.68       16.47      1.30 o
  -1   3  21      315.97      318.03      7.61 o
   0   3  21      126.87      131.42      4.82 o
   1   3  21        2.99        4.61      1.38 o
   2   3  21      118.32      110.98      5.37 o
   3   3  21      443.88      430.18     17.22 o
   4   3  21       68.30       73.39      3.87 o
   5   3  21       52.69       57.30      3.80 o
  -5   4  21       86.00       84.55     22.20 o
  -4   4  21      102.64      111.75      8.18 o
  -3   4  21        3.84        4.92      1.16 o
  -2   4  21       26.18       27.90      1.86 o
  -1   4  21        0.78        2.55      1.47 o
   0   4  21      175.92      165.51      8.16 o
   1   4  21      487.67      481.42     12.50 o
   2   4  21      536.45      520.34     13.34 o
   3   4  21       20.54       16.23      3.07 o
   4   4  21      107.60      103.34      5.17 o
   5   4  21      206.98      220.87     10.59 o
  -4   5  21       26.43       26.30      2.11 o
  -3   5  21       65.52       65.38      2.96 o
  -2   5  21      248.73      233.31      5.97 o
  -1   5  21      120.98      136.14      4.00 o
   0   5  21        2.11        0.60      1.12 o
   1   5  21       34.53       40.10      2.06 o
   2   5  21      371.79      345.17      9.38 o
   3   5  21       55.99       63.78      4.09 o
   4   5  21       90.95       86.23      8.76 o
   5   5  21        3.66       10.81      6.72 o
  -4   6  21       50.44       60.01      3.28 o
  -3   6  21       10.28       12.69      1.62 o
  -2   6  21       55.46       59.16      2.84 o
  -1   6  21       93.55       92.79      3.36 o
   0   6  21      255.41      262.00      6.85 o
   1   6  21      105.79      103.83      3.45 o
   2   6  21       27.65       32.77      1.95 o
   3   6  21       31.51       26.75      5.06 o
   4   6  21       94.91       96.58      5.48 o
  -3   7  21       36.68       43.48      3.10 o
  -2   7  21      232.02      245.27      6.80 o
  -1   7  21       30.66       35.46      2.35 o
   0   7  21       18.06       18.22      1.83 o
   1   7  21       17.23       19.65      2.91 o
   2   7  21       60.50       58.24      2.53 o
   3   7  21       37.84       41.29      2.49 o
   4   7  21       17.91       21.91      2.92 o
  -2   8  21      117.95      111.20      4.84 o
  -1   8  21        7.33        8.56      1.80 o
   0   8  21       51.44       47.67      2.71 o
   1   8  21      108.03      109.50      6.46 o
   2   8  21       29.81       41.32      4.03 o
   3   8  21       20.05       23.60      2.49 o
  -1   9  21        0.36        3.32      1.41 o
   0   9  21        0.47       -0.06      1.41 o
   1   9  21       84.97       99.36      6.19 o
   2   9  21      171.42      176.46     14.46 o
  -1  -6  22       19.42       17.72      2.38 o
   0  -6  22       55.77       58.84      4.20 o
   1  -6  22       21.60       19.61      2.28 o
   2  -6  22        2.22        6.01      2.68 o
  -3  -5  22      115.68      114.23     17.53 o
  -2  -5  22        8.20        9.55      1.99 o
  -1  -5  22        2.07        0.53      2.22 o
   0  -5  22        5.01        4.69      1.82 o
   1  -5  22      100.95       98.86      5.76 o
   2  -5  22       33.00       38.54      4.97 o
   3  -5  22       86.46       81.81      4.60 o
  -3  -4  22        4.47        0.86      4.45 o
  -2  -4  22       47.40       50.40      3.20 o
  -1  -4  22        1.42        0.24      1.51 o
   0  -4  22       23.94       21.78      2.11 o
   1  -4  22        1.76        0.11      1.96 o
   2  -4  22       40.59       49.26      3.95 o
   3  -4  22       24.07       23.40      3.99 o
   4  -4  22      118.16      127.89      6.84 o
  -4  -3  22       32.39       36.65      4.35 o
  -3  -3  22       18.57       17.93      2.01 o
  -2  -3  22       54.88       47.85      2.89 o
  -1  -3  22       11.02       12.77      2.14 o
   0  -3  22        0.79        0.69      1.70 o
   1  -3  22      491.34      499.11     20.64 o
   2  -3  22       98.14      107.18      5.07 o
   3  -3  22       22.11       26.87      1.98 o
   4  -3  22        0.64        2.15      2.29 o
  -4  -2  22        0.71       -0.76      4.95 o
  -3  -2  22        6.75        6.29      1.63 o
  -2  -2  22       66.99       62.04      4.64 o
  -1  -2  22       99.74       95.11      3.87 o
   0  -2  22      503.97      514.89     15.58 o
   1  -2  22      192.47      212.72     11.04 o
   2  -2  22      285.80      278.85      6.84 o
   3  -2  22       50.29       50.02      3.49 o
   4  -2  22       97.78      100.53      5.54 o
   5  -2  22       67.83       72.13      4.60 o
  -5  -1  22        5.77        6.72      3.03 o
  -4  -1  22       12.10       16.07      6.13 o
  -3  -1  22       85.10       72.04      6.17 o
  -2  -1  22        4.80        4.16      1.58 o
  -1  -1  22       52.20       60.69      3.18 o
   0  -1  22      201.84      203.65      9.97 o
   1  -1  22      495.67      517.85     24.99 o
   2  -1  22      117.25      124.18      4.12 o
   3  -1  22       36.73       35.97      3.13 o
   4  -1  22      116.95      111.95      5.08 o
   5  -1  22       41.66       45.41      3.81 o
  -5   0  22        9.06        7.08      3.04 o
  -4   0  22       30.24       33.83      8.91 o
  -3   0  22       86.06       89.81      4.20 o
  -2   0  22      310.73      307.43     20.28 o
  -1   0  22      226.15      231.74      7.15 o
   0   0  22        4.20        4.07      1.39 o
   1   0  22       23.48       31.61      2.39 o
   2   0  22       52.47       60.75      2.79 o
   3   0  22      141.27      136.19      5.34 o
   4   0  22       40.53       45.07      3.47 o
   5   0  22       47.27       44.54      3.58 o
  -5   1  22       95.21      103.65     15.48 o
  -4   1  22       45.25       44.59      5.99 o
  -3   1  22      245.25      243.78      6.61 o
  -2   1  22       53.24       51.32      2.11 o
  -1   1  22        3.80        4.91      1.30 o
   0   1  22       24.96       29.40      2.30 o
   1   1  22      553.71      571.79     21.04 o
   2   1  22        3.83        2.95      1.40 o
   3   1  22        0.13       -0.75      1.53 o
   4   1  22        7.54        8.75      1.76 o
   5   1  22      129.28      122.47      6.01 o
  -5   2  22        0.19        2.27      3.20 o
  -4   2  22        0.96        1.86      3.03 o
  -3   2  22      130.94      131.29      3.85 o
  -2   2  22      338.35      329.82      8.00 o
  -1   2  22       37.08       38.02      2.17 o
   0   2  22       49.84       49.50      2.33 o
   1   2  22       26.48       24.61      1.97 o
   2   2  22      421.46      418.64     12.58 o
   3   2  22      131.01      128.41      4.29 o
   4   2  22       50.77       46.37      2.68 o
   5   2  22      167.93      162.63      7.92 o
  -5   3  22       17.11       17.32      3.71 o
  -4   3  22       92.47       96.03      6.43 o
  -3   3  22        1.85        3.99      1.19 o
  -2   3  22       34.01       32.20      1.88 o
  -1   3  22      155.50      156.41      3.96 o
   0   3  22      353.63      351.15     16.81 o
   1   3  22      317.09      327.21     10.96 o
   2   3  22       70.79       67.66      4.38 o
   3   3  22       19.56       22.16      2.75 o
   4   3  22       87.31       87.25      3.92 o
   5   3  22       41.31       41.56      3.53 o
  -4   4  22       10.06       11.75      2.67 o
  -3   4  22       56.28       59.82      2.19 o
  -2   4  22      125.92      119.84      3.41 o
  -1   4  22       97.29      102.65      4.06 o
   0   4  22        9.29       10.61      1.30 o
   1   4  22       72.77       77.04      2.84 o
   2   4  22       36.55       46.72      4.53 o
   3   4  22      257.94      250.20      9.45 o
   4   4  22      151.00      148.21      6.61 o
   5   4  22        0.66        2.56      1.94 o
  -4   5  22       97.87      101.81      3.96 o
  -3   5  22       10.05       10.66      1.45 o
  -2   5  22       16.15       20.29      1.69 o
  -1   5  22      476.41      491.53     11.14 o
   0   5  22      208.07      219.36      6.10 o
   1   5  22      139.03      146.70      4.24 o
   2   5  22       42.46       55.96      3.11 o
   3   5  22        5.20        9.20      2.15 o
   4   5  22      139.86      150.55      7.61 o
   5   5  22       55.03       52.29      9.93 o
  -3   6  22       38.47       41.03      2.69 o
  -2   6  22      171.23      181.28      5.39 o
  -1   6  22       67.42       61.56      2.84 o
   0   6  22       68.60       75.90      3.01 o
   1   6  22       60.96       63.85      2.77 o
   2   6  22      142.91      149.79      4.16 o
   3   6  22       62.91       58.06      3.37 o
   4   6  22       21.57       25.85      2.92 o
  -3   7  22        4.58        6.42      1.86 o
  -2   7  22        7.77       10.48      1.67 o
  -1   7  22      160.81      152.86      5.37 o
   0   7  22      105.80      105.34      4.09 o
   1   7  22        4.55        5.59      1.30 o
   2   7  22       29.17       33.53      2.01 o
   3   7  22       28.10       26.68      1.85 o
   4   7  22       27.33       39.73      4.09 o
  -2   8  22       46.36       37.66      2.95 o
  -1   8  22        8.07       11.45      1.79 o
   0   8  22        0.21        0.93      1.36 o
   1   8  22       17.37       23.31      2.20 o
   2   8  22      160.71      171.61      8.71 o
   3   8  22        6.08        7.86      1.74 o
   0  -6  23       10.24       11.45      2.46 o
  -2  -5  23       46.36       50.19      3.38 o
  -1  -5  23       16.06       15.22      3.30 o
   0  -5  23        7.78        8.17      2.01 o
   1  -5  23       46.35       50.28      3.19 o
   2  -5  23        0.10        0.08      2.54 o
  -3  -4  23       35.96       33.25      6.32 o
  -2  -4  23       28.17       34.28      3.67 o
  -1  -4  23        0.51        0.46      1.75 o
   0  -4  23       60.47       57.64      4.04 o
   1  -4  23      135.90      143.28      6.98 o
   2  -4  23        4.83        1.68      1.71 o
   3  -4  23       53.82       57.03      3.95 o
  -4  -3  23        5.49        9.88      3.06 o
  -3  -3  23        0.93       -1.39      2.92 o
  -2  -3  23       40.00       48.09      3.10 o
  -1  -3  23        9.55       11.82      1.99 o
   0  -3  23       76.43       67.98      5.39 o
   1  -3  23        9.34       12.62      1.90 o
   2  -3  23        1.78       -0.51      1.98 o
   3  -3  23       22.97       26.97      2.80 o
   4  -3  23      157.81      160.85      7.90 o
  -4  -2  23        0.90       -0.13      4.91 o
  -3  -2  23       40.82       44.11      4.82 o
  -2  -2  23       57.23       55.27      3.20 o
  -1  -2  23        1.91        1.61      1.58 o
   0  -2  23       99.33      101.10      5.79 o
   1  -2  23      162.98      172.22      7.14 o
   2  -2  23      186.63      197.31      7.17 o
   3  -2  23      168.48      174.89      6.56 o
   4  -2  23        7.65        8.32      2.47 o
  -4  -1  23       23.78       21.12      4.24 o
  -3  -1  23       57.96       61.28      4.87 o
  -2  -1  23      210.56      207.25      9.12 o
  -1  -1  23      269.71      264.84      8.09 o
   0  -1  23       16.53       21.91      2.76 o
   1  -1  23       15.75       19.83      2.01 o
   2  -1  23      112.42      117.72      3.89 o
   3  -1  23      245.17      231.39      7.96 o
   4  -1  23      186.81      198.26      8.45 o
   5  -1  23       68.03       61.15      6.43 o
  -4   0  23       66.85       62.06      5.99 o
  -3   0  23       11.60       14.57      2.04 o
  -2   0  23        1.68        4.91      1.39 o
  -1   0  23      122.42      122.74      4.73 o
   0   0  23      434.40      444.74     23.72 o
   1   0  23       71.80       74.71      3.46 o
   2   0  23        4.11        6.86      1.50 o
   3   0  23        3.60        3.43      1.30 o
   4   0  23       99.07       93.01      5.55 o
   5   0  23       32.30       32.21      9.20 o
  -4   1  23        3.65        4.85      3.06 o
  -3   1  23       58.71       65.43      2.98 o
  -2   1  23      290.04      290.10      6.43 o
  -1   1  23      132.99      136.00      4.44 o
   0   1  23       38.54       38.33      2.77 o
   1   1  23       23.14       33.14      2.46 o
   2   1  23       59.50       64.38      3.14 o
   3   1  23       68.49       64.86      3.69 o
   4   1  23       25.97       24.98      2.64 o
   5   1  23       24.03       25.30      2.77 o
  -4   2  23       81.05       85.16     14.75 o
  -3   2  23        8.07        9.90      1.49 o
  -2   2  23       10.11       12.60      1.34 o
  -1   2  23        7.81        8.84      1.41 o
   0   2  23       70.22       66.72      4.13 o
   1   2  23      170.26      172.39      7.52 o
   2   2  23       93.19       91.41      3.96 o
   3   2  23       29.56       25.25      2.73 o
   4   2  23       41.20       40.72      3.19 o
   5   2  23       27.00       29.27      3.07 o
  -4   3  23       73.85       84.67      6.00 o
  -3   3  23      166.64      166.86      4.75 o
  -2   3  23       19.47       20.89      1.50 o
  -1   3  23      311.00      299.56      6.64 o
   0   3  23       55.08       52.46      2.55 o
   1   3  23       17.56       18.54      1.95 o
   2   3  23      568.61      578.96     18.95 o
   3   3  23      219.67      205.56      8.62 o
   5   3  23       97.65      104.78      5.54 o
  -4   4  23        8.51        7.63      2.05 o
  -3   4  23       12.13        9.86      1.36 o
  -2   4  23       18.81       21.40      1.43 o
  -1   4  23       35.55       36.61      2.22 o
   0   4  23      130.63      135.42      3.45 o
   1   4  23      200.23      197.73      6.32 o
   2   4  23       57.32       24.83      6.43 o
   3   4  23       39.12       41.53      3.73 o
   4   4  23       99.60       94.33      5.23 o
   5   4  23      159.63      174.73      7.85 o
  -4   5  23       33.69       36.09      2.60 o
  -3   5  23       46.88       55.16      3.37 o
  -2   5  23       61.55       64.53      2.88 o
  -1   5  23       44.94       58.31      2.66 o
   0   5  23       28.04       26.54      1.82 o
   1   5  23      156.66      163.54      4.69 o
   2   5  23      341.59      351.95      8.23 o
   3   5  23      124.63      132.32      6.35 o
   4   5  23        0.36        3.45      1.97 o
  -3   6  23        1.41        1.43      1.64 o
  -2   6  23       48.42       54.95      2.96 o
  -1   6  23      174.75      197.77      5.73 o
   0   6  23       59.54       70.26      3.01 o
   1   6  23       56.64       65.64      3.39 o
   2   6  23       50.11       56.49      3.04 o
   3   6  23       43.61       40.07      2.63 o
   4   6  23       63.83       69.53      4.68 o
  -2   7  23       16.48       16.81      1.93 o
  -1   7  23       10.63       10.43      1.67 o
   0   7  23       26.69       38.65      2.87 o
   1   7  23       40.86       36.85      2.19 o
   2   7  23       76.26       81.96      4.24 o
   3   7  23       39.88       37.30      4.80 o
  -1   8  23       95.47       94.59      3.76 o
   0   8  23       45.31       38.97      2.52 o
   1   8  23       54.83       66.66      5.04 o
   2   8  23       44.14       63.49      5.19 o
  -1  -5  24        9.23        7.00      1.85 o
   0  -5  24       44.28       41.70      4.25 o
   1  -5  24        4.85        2.17      1.81 o
  -2  -4  24        5.98        4.40      1.79 o
  -1  -4  24       38.43       40.15      3.41 o
   0  -4  24        5.73        8.24      3.36 o
   1  -4  24       25.69       31.18      3.28 o
   2  -4  24       30.91       38.52      2.91 o
   3  -4  24       43.88       45.43      6.43 o
  -3  -3  24       24.65       20.01      3.47 o
  -2  -3  24       34.46       33.12      3.49 o
  -1  -3  24        0.10       -0.46      1.71 o
   0  -3  24       14.04       18.22      2.11 o
   1  -3  24      480.76      499.54     25.56 o
   2  -3  24       66.40       78.12      4.70 o
   3  -3  24       20.99       21.13      4.67 o
  -4  -2  24        0.10       -1.07      4.15 o
  -3  -2  24       12.41       10.50      2.14 o
  -2  -2  24        1.01        0.02      1.59 o
  -1  -2  24      198.83      192.48      6.39 o
   0  -2  24       13.43       18.00      2.11 o
   1  -2  24        1.54        4.29      1.62 o
   2  -2  24       21.97       28.09      2.49 o
   3  -2  24      263.12      259.24      8.96 o
   4  -2  24      220.12      229.98     18.99 o
  -4  -1  24       25.63       21.24      3.94 o
  -3  -1  24        7.25        8.66      3.12 o
  -2  -1  24       14.22       13.21      2.15 o
  -1  -1  24       57.79       63.87      3.60 o
   0  -1  24      103.82      110.12      4.82 o
   1  -1  24       21.31       26.88      2.22 o
   2  -1  24      649.45      695.59     39.71 o
   3  -1  24       14.46       13.21      1.71 o
   4  -1  24      170.72      170.52      7.76 o
  -4   0  24        1.18        1.40      2.75 o
  -3   0  24      101.75       92.99      7.74 o
  -2   0  24      239.18      238.55      6.38 o
  -1   0  24       25.72       34.63      2.58 o
   0   0  24        1.73       10.12      1.78 o
   1   0  24       12.49       14.78      1.91 o
   2   0  24      129.14      122.64      4.69 o
   3   0  24       92.48       99.73      4.85 o
   4   0  24       13.31       13.93      2.51 o
  -4   1  24       18.92       17.50      4.09 o
  -3   1  24       21.68       26.46      2.46 o
  -2   1  24       37.30       48.94      2.64 o
  -1   1  24      124.56      125.59      4.82 o
   0   1  24      273.61      285.94     20.17 o
   1   1  24        8.57       10.13      1.77 o
   2   1  24       42.19       42.98      3.08 o
   3   1  24        1.00       -0.08      1.79 o
   4   1  24       80.14       79.38     13.00 o
   5   1  24      109.38       95.24      8.18 o
  -4   2  24        6.75        6.34      3.24 o
  -3   2  24       54.04       56.27      2.71 o
  -2   2  24       95.09      103.25      3.20 o
  -1   2  24      229.43      230.90      6.19 o
   0   2  24       10.84       10.72      1.52 o
   1   2  24      281.79      288.49     13.75 o
   2   2  24        2.29        2.19      1.63 o
   3   2  24       17.70       17.43      3.80 o
   4   2  24       80.35       69.23      4.55 o
   5   2  24       96.19      103.19      9.06 o
  -4   3  24       59.54       47.32     11.98 o
  -3   3  24       34.85       32.48      2.57 o
  -2   3  24      112.91      100.68      3.19 o
  -1   3  24      226.42      237.88      5.73 o
   0   3  24      168.47      161.66      6.20 o
   1   3  24      102.31       93.98      5.56 o
   2   3  24      334.95      328.60     12.00 o
   3   3  24       53.44       52.35      3.41 o
   4   3  24       60.21       55.98      4.18 o
  -4   4  24       57.48       63.51      7.67 o
  -3   4  24       20.51       27.32      2.00 o
  -2   4  24      522.46      521.29     10.64 o
  -1   4  24        7.97        9.16      2.35 o
   0   4  24       88.38       98.65      3.40 o
   1   4  24       74.66       82.22      3.77 o
   2   4  24      211.82      199.78     20.59 o
   3   4  24      111.64      115.30      5.89 o
   4   4  24       44.46       47.67      3.99 o
  -3   5  24        2.16        4.05      1.56 o
  -2   5  24       52.53       54.01      2.87 o
  -1   5  24      203.71      211.41      5.74 o
   0   5  24       63.57       65.31      2.80 o
   1   5  24       99.76      101.86      3.05 o
   2   5  24        4.39        4.81      1.83 o
   3   5  24      111.39      120.28      6.12 o
   4   5  24      137.33      152.69      7.10 o
  -3   6  24       10.42       10.77      2.09 o
  -2   6  24       30.46       36.55      3.02 o
  -1   6  24        2.09        3.40      1.44 o
   0   6  24       52.82       54.68      2.77 o
   1   6  24       75.60       69.49      3.80 o
   2   6  24      199.92      203.57      5.76 o
   3   6  24        9.49       10.02      2.61 o
  -2   7  24        6.87        6.08      1.95 o
  -1   7  24      110.10      117.23      4.14 o
   0   7  24       35.10       42.56      2.91 o
   1   7  24       28.24       35.32      2.26 o
   2   7  24        2.60        2.73      1.33 o
   3   7  24       35.38       44.28      2.91 o
   0   8  24        4.55        3.56      1.85 o
   1   8  24      179.99      193.88     10.80 o
  -2  -4  25        1.01        1.74      1.79 o
  -1  -4  25        0.87        1.27      1.83 o
   0  -4  25      132.75      136.58      5.90 o
   1  -4  25        5.33        5.57      2.53 o
   2  -4  25        1.48       -0.58      2.58 o
  -2  -3  25       31.31       30.57      2.52 o
  -1  -3  25       45.27       46.60      3.27 o
   0  -3  25        6.79        6.89      1.92 o
   1  -3  25       16.88       19.41      2.12 o
   2  -3  25        0.93       -0.12      2.50 o
   3  -3  25       65.32       70.14      7.60 o
  -3  -2  25        1.02        0.10      2.57 o
  -2  -2  25        9.85        6.87      1.93 o
  -1  -2  25        0.76        1.68      1.72 o
   0  -2  25      119.09      115.58      6.29 o
   1  -2  25      139.00      144.65     16.34 o
   2  -2  25      368.84      394.47     27.17 o
   3  -2  25       24.09       26.87      3.31 o
  -3  -1  25       18.16       14.94      2.24 o
  -2  -1  25       95.95       84.43      7.37 o
  -1  -1  25        8.14       11.88      2.11 o
   0  -1  25        0.86        2.14      1.71 o
   1  -1  25       17.80       18.49      2.11 o
   2  -1  25      268.50      299.21     15.12 o
   3  -1  25       64.27       68.65      6.13 o
   4  -1  25       11.07       16.50      2.78 o
  -4   0  25       18.43       16.42      3.58 o
  -3   0  25        0.33        1.07      1.82 o
  -2   0  25       23.33       24.34      2.40 o
  -1   0  25       13.54       15.93      2.11 o
   0   0  25      205.75      225.71     15.96 o
   1   0  25      197.64      193.53     10.44 o
   2   0  25        8.89        6.21      1.70 o
   3   0  25        4.00        5.21      2.23 o
   4   0  25       77.00       78.47      5.70 o
  -4   1  25        1.99        0.58      2.99 o
  -3   1  25       54.61       51.30      5.19 o
  -2   1  25       90.15       97.99      3.71 o
  -1   1  25       95.06      108.06      5.24 o
   0   1  25        1.83       10.18      2.21 o
   1   1  25       81.85       82.92      5.45 o
   2   1  25       21.59       20.98      2.77 o
   3   1  25       25.40       29.87      4.24 o
   4   1  25       34.09       30.32      3.46 o
  -4   2  25       25.28       29.21      4.53 o
  -3   2  25       19.78       20.30      1.98 o
  -2   2  25        1.27        1.94      1.21 o
  -1   2  25       61.70       66.93      3.06 o
   0   2  25       42.20       45.78      3.70 o
   1   2  25      350.15      350.94     17.86 o
   2   2  25       12.49       14.18      2.02 o
   3   2  25       78.49       78.05      5.06 o
   4   2  25       12.37       11.98      2.71 o
  -3   3  25       84.78       91.85      4.17 o
  -2   3  25        4.44        5.93      1.36 o
  -1   3  25       47.29       48.94      2.35 o
   0   3  25       12.24       15.56      1.68 o
   1   3  25       54.77       53.53      3.22 o
   2   3  25       44.73       41.35      3.04 o
   3   3  25      148.50      142.86      6.91 o
   4   3  25      127.90      130.97      6.45 o
  -3   4  25        2.27        3.59      1.54 o
  -2   4  25      166.93      169.30      4.51 o
  -1   4  25       34.52       37.40      2.29 o
   0   4  25       19.54       21.33      1.80 o
   1   4  25        3.06        5.51      1.87 o
   2   4  25        5.27        4.25      2.32 o
   3   4  25        9.57        7.63      2.45 o
   4   4  25      199.64      204.34      8.67 o
  -3   5  25       67.58       74.29      3.42 o
  -2   5  25       44.53       44.42      2.21 o
  -1   5  25        1.24        1.90      1.24 o
   0   5  25       96.37       97.19      3.35 o
   1   5  25       95.68      103.26      3.63 o
   2   5  25       97.68      108.50      4.64 o
   3   5  25      136.33      152.74      7.29 o
  -2   6  25       76.78       83.09      4.17 o
  -1   6  25      106.10      118.70      5.06 o
   0   6  25        0.83        1.92      1.36 o
   1   6  25       20.12       21.44      2.49 o
   2   6  25        0.45        1.69      1.19 o
   3   6  25       65.74       70.90      4.91 o
  -1   7  25        0.45        2.51      1.57 o
   0   7  25       22.14       21.35      1.95 o
   1   7  25      198.58      209.26      6.00 o
   2   7  25       85.39       74.52      3.35 o
   0  -4  26       39.00       43.70      4.01 o
   1  -4  26       27.07       24.42      2.91 o
  -2  -3  26        3.07        3.64      1.92 o
  -1  -3  26        1.26        2.30      1.83 o
   0  -3  26       21.96       23.93      2.76 o
   1  -3  26      202.30      206.25      9.29 o
   2  -3  26        0.42       -0.11      2.52 o
  -2  -2  26       14.84       19.13      2.40 o
  -1  -2  26        1.76       -1.28      1.72 o
   0  -2  26        0.53       -1.58      1.72 o
   1  -2  26        0.23        1.54      1.82 o
   2  -2  26        9.52       12.56      3.05 o
   3  -2  26      249.81      267.59     16.36 o
  -3  -1  26        0.85        0.75      2.11 o
  -2  -1  26       13.34       13.25      2.20 o
  -1  -1  26        4.10        2.14      1.83 o
   0  -1  26       61.22       60.06      5.96 o
   1  -1  26      107.24      121.63      6.90 o
   2  -1  26       68.99       81.19      6.13 o
   3  -1  26        9.97       14.36      2.78 o
  -3   0  26       99.64       99.81      4.71 o
  -2   0  26       38.48       35.26      2.88 o
  -1   0  26       10.85       12.48      2.20 o
   0   0  26        7.99       10.69      2.02 o
   1   0  26      128.94      135.07     10.69 o
   2   0  26      102.85      103.19      5.91 o
   3   0  26       76.40       90.61      5.67 o
   4   0  26        0.62        0.74      2.23 o
  -3   1  26        9.61        5.91      2.10 o
  -2   1  26       72.09       68.78      3.27 o
  -1   1  26       31.41       36.33      5.00 o
   0   1  26      194.50      203.89     12.33 o
   1   1  26      106.05      121.52      7.23 o
   2   1  26        8.57        9.00      1.83 o
   3   1  26       29.75       33.54      3.55 o
   4   1  26       44.38       40.10      4.27 o
  -3   2  26        6.44        7.54      1.71 o
  -2   2  26       59.47       58.23      2.78 o
  -1   2  26      132.08      137.67      5.89 o
   0   2  26       24.87       20.99      2.40 o
   1   2  26       37.03       44.94      4.55 o
   2   2  26       98.37       88.89      7.07 o
   3   2  26       21.68       28.00      3.29 o
   4   2  26        1.44       -1.15      2.21 o
  -3   3  26        7.69       10.85      1.56 o
  -2   3  26       57.09       56.50      2.65 o
  -1   3  26       74.98       82.48      3.06 o
   0   3  26       40.83       48.09      3.16 o
   1   3  26      100.17       99.54      5.11 o
   2   3  26        7.79       10.93      1.99 o
   3   3  26       34.98       35.78      4.53 o
   4   3  26      143.84      150.94      7.20 o
  -3   4  26       67.13       65.51      2.85 o
  -2   4  26       39.61       43.30      3.24 o
  -1   4  26        2.33        3.52      1.62 o
   0   4  26       19.50       21.41      1.65 o
   1   4  26      191.83      194.64      6.60 o
   2   4  26      138.31       91.14     11.68 o
   3   4  26       16.08       18.60      2.98 o
  -2   5  26       35.21       37.83      2.33 o
  -1   5  26       40.59       42.36      2.58 o
   0   5  26       22.36       24.83      2.12 o
   1   5  26        2.87        3.52      1.39 o
   2   5  26       88.53       91.17      5.43 o
   3   5  26        3.01        0.65      2.47 o
  -1   6  26        0.78        0.88      1.50 o
   0   6  26       85.48       90.81      3.62 o
   1   6  26       29.34       31.54      2.44 o
   2   6  26       42.60       46.89      2.72 o
   0   7  26       29.12       30.68      2.95 o
  -1  -3  27       67.41       73.11      4.04 o
   0  -3  27        1.47        2.04      2.02 o
   1  -3  27       34.40       37.40      4.82 o
  -2  -2  27        4.94        4.50      2.00 o
  -1  -2  27       70.16       73.44      4.03 o
   0  -2  27       34.54       41.72      3.12 o
   1  -2  27       37.74       41.16      3.85 o
   2  -2  27        2.19        5.11      2.79 o
  -2  -1  27       19.25       24.13      2.60 o
  -1  -1  27        2.85        1.87      1.99 o
   0  -1  27        5.13        3.40      1.83 o
   1  -1  27      114.58      123.55      7.43 o
   2  -1  27       30.10       35.23      3.87 o
   3  -1  27       39.75       31.16     13.00 o
  -3   0  27        0.09       -1.57      1.89 o
  -2   0  27        7.42        8.97      2.19 o
  -1   0  27       44.92       45.84      3.49 o
   0   0  27       37.49       34.18      6.54 o
   1   0  27       23.41       26.37      5.39 o
   2   0  27       31.23       34.25      7.45 o
   3   0  27        8.16        5.64      2.52 o
  -3   1  27       73.67       82.89      6.52 o
  -2   1  27       20.26       19.39      2.02 o
  -1   1  27       11.71       11.40      2.27 o
   0   1  27        3.06        7.19      2.12 o
   1   1  27      130.37      141.67      9.84 o
   2   1  27      121.84      120.97      7.01 o
   3   1  27       10.60       13.06      2.77 o
  -3   2  27       89.85       86.97      5.46 o
  -2   2  27        4.72        5.64      1.46 o
  -1   2  27      133.24      137.42      8.93 o
   0   2  27       98.78      109.31      7.01 o
   1   2  27       45.39       46.51      4.39 o
   2   2  27        0.05        1.95      1.81 o
   3   2  27       73.74       83.50      5.54 o
  -2   3  27       25.83       28.74      2.01 o
  -1   3  27        5.94        7.30      1.52 o
   0   3  27       58.86       58.79      3.15 o
   1   3  27        4.67        9.49      2.86 o
   2   3  27      122.33      124.28      5.04 o
   3   3  27        3.31        1.41      2.46 o
  -2   4  27      128.62      139.17      4.10 o
  -1   4  27       76.63       81.59      3.61 o
   0   4  27        4.45        6.10      1.48 o
   1   4  27        0.90        4.02      2.01 o
   2   4  27        4.01        1.90      1.82 o
   3   4  27      200.28      206.30      8.94 o
  -2   5  27       24.07       23.98      2.31 o
  -1   5  27       58.70       61.04      2.92 o
   0   5  27        1.37        1.02      1.76 o
   1   5  27       19.96       24.47      2.12 o
   2   5  27      224.54      218.88     10.22 o
   0   6  27        1.88        1.86      1.36 o
   1   6  27        9.68       12.23      2.40 o
   0  -2  28       50.11       51.16      3.85 o
   1  -2  28      106.71      100.60      8.99 o
  -1  -1  28       37.74       42.87      3.24 o
   0  -1  28        0.87       -1.00      2.02 o
   1  -1  28       39.12       41.24      5.08 o
   2  -1  28        7.45        8.77      3.07 o
  -2   0  28       21.27       22.82      2.61 o
  -1   0  28        8.19        6.25      2.15 o
   0   0  28      121.61      121.69      5.37 o
   1   0  28       76.46       78.56      9.22 o
   2   0  28       45.16       51.37      8.03 o
  -2   1  28        0.46       -1.58      1.58 o
  -1   1  28       74.93       80.20      6.37 o
   0   1  28      121.60      129.85     10.01 o
   1   1  28        0.69        3.38      1.91 o
   2   1  28        4.75        7.82      2.05 o
   3   1  28        4.44        3.21      2.92 o
  -2   2  28      171.24      175.68      4.75 o
  -1   2  28        3.12        5.52      1.90 o
   0   2  28      115.36      126.20     10.11 o
   1   2  28       50.15       54.67      3.79 o
   2   2  28      111.36      119.48      9.01 o
   3   2  28        3.19        3.24      2.74 o
  -2   3  28      112.94      129.17      4.17 o
  -1   3  28      110.30      121.12      4.37 o
   0   3  28       16.24       17.30      2.45 o
   1   3  28        1.70        1.78      1.90 o
   2   3  28       14.04       17.54      2.28 o
  -1   4  28        6.19        6.84      1.75 o
   0   4  28       35.03       40.11      2.24 o
   1   4  28      160.92      154.55      5.85 o
   2   4  28        6.71        6.83      2.12 o
   0   5  28        2.60        1.03      1.84 o
   1   5  28        0.27        0.62      1.44 o
   0  -1  29        0.73       -2.04      2.92 o
  -1   0  29        5.91        6.96      2.14 o
   0   0  29       33.03       40.14      3.75 o
   1   0  29        7.63        7.47      2.12 o
  -1   1  29        1.14        3.22      2.12 o
   0   1  29       57.67       69.88      4.20 o
   1   1  29       64.00       60.93      3.83 o
   2   1  29      104.37      112.55     13.88 o
  -1   2  29       52.02       57.26      4.93 o
   0   2  29        0.77        3.17      2.50 o
   1   2  29       17.02       21.13      3.25 o
   2   2  29       17.73       23.84      3.20 o
  -1   3  29       13.49       17.26      1.80 o
   0   3  29       84.81       88.75      8.41 o
   1   3  29       67.71       71.39      4.35 o
   0   4  29        3.90        4.26      1.46 o
   1   4  29        0.04       -1.25      1.98 o
 
